# Supplementary material for: Global comparison of chromosome X genes of pulmonary telocytes with mesenchymal stem cells, fibroblasts, alveolar type II cells, airway epithelial cells, and lymphocytes
Source: J Transl Med. 2015 Sep 28;13:318. doi: 10.1186/s12967-015-0669-8 (PMC4587873; doi:10.1186/s12967-015-0669-8)
Supplement: Supplementary file 1 — Additional file 1. Data profiles for all genes in chromosome X. [file 12967_2015_669_MOESM1_ESM.xlsx]

## Sheet: raw data
Symbol	TC10	TC5	fibroblast	stem	ATII	CD8_T_BL	CD8_T_LL	basal_cell	duct_cell
1110012L19Rik	3020.77	4728.11	2512.27	6992.93	1608.7	308.2	252	996.934	945.047
1110059M19Rik	48.034	38.5706	1253.76	27.3297	194.133	5.5	6.3	25.1945	23.5484
1500032P08Rik	339.47	563.399	1055.37	718.828	250.433	135.4	206.9	91.389	51.0984
1600014K23Rik	96.9239	109.996	72.9654	81.474	187.067	18.4	23.8	210.002	58.199
1600025M17Rik	171.475	171.132	85.1543	79.9917	137.6	15.6	25.7	25.8233	42.9636
1700014N06Rik	94.2325	275.139	58.8384	42.8721	55.3667	4.2	30.6	91.6183	49.3556
1700018G05Rik	38.2974	39.492	43.9201	33.3172	294.533	30.35	27.15	29.1272	14.365
1700045I19Rik	53.7898	54.6614	40.8645	37.7086	314.2	30.3	10.7	39.3053	29.8026
1810030O07Rik	791.102	806.452	729.399	1034.71	1366.67	172.4	208.9	874.941	697.433
2010204K13Rik	26.5353	48.2224	219.946	83.9156	552.933	19	7.1	61.785	108.004
2210013O21Rik	10239.3	9921.56	6550.32	11732.8	4225.53	339.3	303.8	2370.7	2017.4
2610002M06Rik	213.252	358.501	490.791	615.597	997.95	167.7	137.35	543.206	331.495
2610029G23Rik	5952.57	7418.51	5832.74	8260.66	3244.5	373.4	426	924.277	1407.65
2610030H06Rik	1614.07	2093.4	1713.16	2271.99	2018.85	153.75	124.275	567.44	440.728
2900054C01Rik	75.4688	127.172	192.863	98.0721	1561.07	29.7	42	360.667	128.634
2900056M20Rik	34.7691	64.6698	94.454	396.725	9.7	192.1	254.4	181.745	54.8815
3830417A13Rik	95.1603	73.3632	14334	36.2634	242.633	16.3	31.7	245.367	81
4732460I02Rik	54.0088	149.577	202.168	243.577	164.783	47.85	52.2	71.943	67.626
4930480E11Rik	129.384	166.364	337.006	355.276	21.5667	1.3	9.2	28.3243	5.56568
5530601H04Rik	233.274	394.976	124.257	491.48	233.711	67.8333	53.9	248.126	137.328
5730416F02Rik	1317.14	608.491	227.879	249.654	65.25	1.5	15.95	217.255	180.868
6720401G13Rik	101.672	200.902	256.06	150.648	104.858	21	20.35	335.679	225.115
A630033H20Rik	964.488	257.467	126.152	388.37	192.267	76.9	21.2	2.28883	18.5115
A830080D01Rik	682.644	1294.19	1699.54	1697.8	1120.17	547.2	813.8	100.875	140
Abcb7	99.709	142.678	196.09	214.244	1414.18	201.067	125.2	441.482	462.561
Abcd1	61.1367	66.0042	61.6472	65.2201	5258.67	136	151.8	502.875	263.599
Acot9	6609.64	8659.78	4674.22	4273.99	6045.43	1707.1	1289	1677.63	2598.97
Acsl4	4347.56	7474.46	2701.85	7562.68	13158.7	228.1	325.667	610.802	627.027
Aifm1	4516.12	6646.53	10179.6	9799.66	2675.93	554.6	527.5	871.385	791.504
Alg13	162.867	183.29	237.089	124.12	278.3	46.9	54.9	307.31	364.269
Amot	2359.36	9662.73	473.801	939.65	405.167	38.6	49.4333	426.927	247.629
Ap1s2	1014.09	871.678	248.99	663.529	632.493	183.58	220.06	64.2589	64.5283
Apex2	81.7136	98.4244	83.7172	80.1135	358.183	21.5	10.8	65.8928	108.114
Apln	2173.05	467.968	908.132	939.775	2123.03	46.6	77.8	59.3408	31.4612
Apool	780.486	1856.07	2028.07	2177.14	519.6	159.467	143.6	306.574	221.738
Ar	122.061	154.562	438.149	53.1861	315.189	589.9	533.967	56.3211	156.361
Araf	2013.23	3188.17	2051.72	2175.31	999.153	159.48	128.78	309.981	250.364
Arhgap4	232.902	159.525	159.309	139.399	292.389	121.867	141.333	108.756	93.313
Arhgef6	3964.57	2707.44	3104.5	1409.99	754.383	196.8	269.25	69.4494	61.5338
Armcx1	1161.31	1202.49	636.641	1500.52	612	82.3	110.4	230.983	71.1001
Armcx2	4858.24	5703.09	679.865	7572.22	1606.56	1175.6	1102.23	870.538	323.037
Armcx3	1751.48	2420.95	1999.85	2195.95	2039.6	212.3	294.6	998.67	473.64
Armcx5	415.9	546.701	340.542	619.638	213.567	57.6	65.9	73.1254	36.2379
Armcx6	491.331	406.787	35.4559	261.356	136.7	3.4	5.7	81.0867	35.9346
Arr3	59.5158	96.7064	51.2981	49.1203	239.644	21.6333	39.0333	25.8686	30.1832
Atf1	1199.35	1268.81	2401.11	2361.22	4640.07	812.1	985.5	3469.15	2977.03
Atp11c	1171.58	1470.68	2426.16	2283.77	512.611	404.933	447.067	216.674	241.572
Atp6ap1	3365.25	1908.89	1299.72	1255.15	25451.8	721.3	736.1	2108.75	2077.78
Atp6ap2	6219.22	4725.9	11990.5	9823.69	21423.2	3163.13	3769.27	12678.3	14598.2
Atp7a	2625.91	1960.14	223.948	231.959	3988.02	190.2	282.55	460.683	530.763
Atrx	152.449	228.708	181.17	495.435	1399.88	459.863	564.6	1255.3	1025.81
Avpr2	65.0501	45.4274	27.534	39.6309	223.9	20.3	53.3	23.0007	15.2708
BC022960	124.154	112.377	426.31	674.683	13.9	0.9	2.4	56.5248	18.2857
BC023829	1277.31	1408.15	1122.83	1239.05	2958.1	370.2	365.3	510.075	331.764
BC065397	108.132	186.222	250.977	314.928	282.033	44.5	37.9	202.423	149.54
Bcap31	13166.9	13939	7632.26	7967.3	28028.4	2436.45	1870.55	8813.04	9001.91
Bcor	2526.63	2587.96	864.238	2473.36	1826.41	209.7	126.033	921.86	982.481
Bcorl1	231.274	373.284	85.2268	292.954	240.2	29.3	48.45	71.739	99.0468
Bex1	138.075	268.704	24.8389	21.7083	12054.3	164.6	397.1	500.337	357.791
Bgn	2304.74	2144.46	81.1152	1207.91	1554.58	9.83333	14.3	63.464	167.106
Bmx	836.671	280.063	117.266	120.497	412.267	10.4	3	174.129	290.639
Brcc3	1443.21	2287.58	1957.21	2638.23	695.36	137.72	143.1	512.891	302.54
Brwd3	130.683	274.235	123.865	120.905	331.178	19.7	44.7667	287.61	365.136
C1galt1c1	4263.61	4243.82	3010.89	2740.76	6380.98	185.8	194.25	541.219	539.055
C330007P06Rik	4275.59	5200.44	3289.79	4458.04	2921.48	248.1	260.95	800.661	775.828
Capn6	24.6123	177.334	2289.5	267.682	430.067	19.75	11.2	175.054	96.2607
Cask	874.904	1216.05	50.4808	2053.86	1406.81	28.1	36.3	636.67	545.205
Ccdc120	49.8948	410.228	54.4003	98.8121	3500	2.7	3.1	829.15	927.418
Cd99l2	306.849	1001.04	85.2962	88.9479	1137.86	24.8	31.4	1039.89	563.02
Cenpi	145.048	173.278	160.439	421.241	180.2	15.7	12.9	88.2503	78.9484
Cetn2	4125.91	6887.17	5242.59	4771.55	4830.95	821.1	631.95	2012.92	1503.8
Cfp	6298.8	4638.87	766.319	615.798	1198.87	2.2	27.4	13.2292	17.3138
Chic1	79.1219	115.314	173.354	249.459	292.889	100.533	86.0333	99.1805	49.6698
Chm	450.783	378.728	119.832	234.3	1851.02	354.95	371.65	151.065	150.937
Cited1	113.738	150.822	150.888	411.848	32.7667	1.4	2.7	7.05254	25.8496
Clcn5	156.759	582.597	58.1013	312.529	1707.17	49.76	94.72	146.06	204.68
Col4a5	17498.3	22471	1945.07	2146.5	2405.15	3.85	15.4	920.733	384.667
Col4a6	888.908	1554.32	1827.81	3018.95	469.7	25.75	20.55	1100.49	452.056
Cstf2	229.465	385.323	674.596	1567.82	1637.73	256.5	250.433	507.292	509.928
Ctps2	2773.78	3816.95	2099.02	6995.22	1620.88	552	349.933	358.295	234.774
Cul4b	1401.91	1980.62	1539.39	2381.14	2120.37	611.45	588.2	689.17	835.019
Cxcr3	83.068	67.933	30.7062	41.3512	444.733	250.4	538.6	55.325	38.0411
Dach2	133.205	92.336	43.4769	128.061	77.1667	10.45	17.2	49.1968	21.5716
Dcx	51.163	31.0745	21.7525	18.4807	113.608	7.075	41	59.7056	53.8508
Ddx26b	808.538	747.545	987.173	3282.23	2316.17	330.35	589.5	396.758	296.802
Ddx3x	9603.19	14513.5	9428.28	17616.8	31814.4	1712.73	1945.87	7427.75	8093.94
Diap2	912.873	1200.43	116.491	542.636	1987.28	93.85	78.25	380.527	476.108
Dkc1	193.709	247.118	506.993	884.906	1162.46	273.833	195.833	825.331	1276.08
Dlg3	2624.14	5357.73	1725.58	13617.7	2213.23	57.8	75.6	1316.76	881.433
Dnase1l1	3895.32	2991.97	2207.34	668.5	2376.2	189.7	236.4	294.872	335.158
Dock11	1547.23	1751.76	40.985	2633.78	1023.18	1971.15	1526	386.946	610.284
Drp2	144.971	206.273	260.165	295.891	296.533	25.7	50.9333	89.5909	59.042
Dynlt3	1533.6	3118.42	965.32	2272.44	7667.36	694.275	713.275	5496.31	5333.72
Ebp	10421.9	16546.7	16139.2	7623.1	7483.9	347.9	281	1910.56	1346.8
Eda	169.107	245.237	176.751	1744.39	145.447	7.94	11.32	119.575	67.2226
Efnb1	3088.83	11715.6	2255.67	200.773	2480.04	36.9333	57.8	807.397	837.464
Eif2s3x	1700.75	2087.36	1034.26	1584.53	11154.4	662.5	447.15	4848.14	6086.64
Elk1	174939	241012	264447	213823	192.922	20.8333	10.5	99.4464	68.4158
Emd	7312.72	12277.5	4010.41	11693.2	2515.73	354.7	295.5	1363.3	1625.21
Enox2	318.568	408.316	962.854	236.636	532.75	67.7	53.35	285.269	165.611
F9	1034.67	3286.28	22685.7	23955.6	56.3667	24.1	46.3	36.6976	14.5446
Fam122b	419.329	515.905	2606.83	554.86	437.267	111.5	82.8	398.76	111.188
Fancb	495.559	548.435	473.914	458.709	276.667	48.8	34.1	67.0217	80.1073
Fgd1	149.181	162.297	81.9602	110.702	346.783	10.1	16.65	200.906	161.404
Fgf13	55.0169	263.31	20.8334	23.7746	199.767	177.35	116.4	144.968	82.6748
Figf	4271.51	1435.66	460.925	4834.28	199.811	6.5	20.3333	378.786	435.821
Flna	188159	300528	21271.7	165232	10322.7	559	337.2	1342.12	1816.93
Fmr1	2019.52	3073.27	2209.63	5257.58	1219.3	225.4	282.9	984.097	1130.13
Foxp3	27.9809	35.6645	25.874	26.8256	274.067	6.9	126.1	196.429	161.521
Ftsj1	1751.05	2653.93	2033.28	4299.03	1682.62	170.75	103.7	511.864	512.815
Fundc1	3305.68	3123.02	4671.28	2912.79	2544.32	358.2	260.15	392.467	338.418
Fundc2	7162.21	10184.2	8485.19	10747.8	1965.14	384.667	248.467	1627.11	1440.82
G6pdx	10463.9	13266	3938.02	13403.7	8562.93	347.5	280.2	4219.14	5173.47
Gab3	375.39	625.322	410.229	80.3511	217.567	33.9	120.5	107.985	12.8721
Gdi1	192.896	243.562	143.03	246.378	9023.8	674.1	595.9	4095.64	3139.56
Gdpd2	109.228	84.8564	88.0359	6638.7	1773.7	2.7	8.6	3393.3	1403.32
Gemin8	342.902	654.466	372.704	638.515	621.589	27.1667	21.4667	150.969	109.898
Gjb1	190.425	282.391	291.885	236.473	1625.32	1.55	1.75	25.7071	22.5654
Gla	13375.1	18032.2	78728	17737.2	775.8	38.0667	34.6333	174.609	212.401
Glod5	25.7708	28.4761	4081.88	25.6338	168.033	18	12.7	46.8274	27.0733
Glra4	27.6704	34.113	30.5964	31.9953	51.0667	5.3	33.3	5.73297	4.86113
Gm715	200.851	102.428	77.2883	49.51	118.3	3.3	10	43.8451	19.5269
Gm9	43.8385	60.823	52.9326	44.724	178.833	22.9	28	104.261	73.5102
Gnl3l	76.1184	171.115	75.232	80.8027	1077.4	145.9	147.85	843.024	827.721
Gpkow	3777.35	5440.44	4512.74	6030.95	4252.3	348	283.9	492.539	566.952
Gpm6b	2244	4296.76	43.7007	2348.04	902.056	12.8	50.9667	230.754	151.403
Gpr165	45.2929	46.4875	62.5255	52.4629	114.533	28.2	32.4	21.38	4.43806
Gprasp1	503.99	974.358	523.655	2381.32	2162.73	266.75	399.1	269.277	267.111
Gripap1	1391.32	1588.1	1189.29	2049.64	2558.67	460.1	557.5	401.272	420.989
Gspt2	204.317	290.656	671.996	46.7411	232.883	23	46.1	77.0196	32.9873
Gyk	218.404	194.763	391.422	310.502	2691.33	65.8667	89.8	123.294	439.597
Hccs	25040.6	40424	52650.2	46557.8	1578	187.3	217.6	206.798	327.355
Hcfc1	8558.97	11482.4	8438.44	13795.2	2000.79	204.733	115.267	400.606	374.677
Hdac6	784.419	1477.95	1238.6	1670.4	1578.77	145.2	113.1	593.805	585.692
Hdac8	77.4133	70.5403	65.3922	125.915	368.133	16.2	32	317.719	228.306
Heph	2035.58	1583.39	186.783	32.1649	229.3	1.1	1.6	499.209	118.329
Hmgb3	978.386	6320.14	6374.98	2511.59	3257.07	326.3	329.1	2335.96	1395.46
Hnrnph2	1027.27	1920.95	587.29	3265.8	8990.1	1588.6	1461.9	2381.36	3472.42
Hs6st2	3264.47	12435.5	23.4196	9216.83	290.475	2.475	10.65	444.76	153.686
Hsd17b10	13828.1	19006.6	20266.4	28591.5	11178.6	559.6	278.65	1186.72	1355.81
Htatsf1	276.038	432.655	593.245	241.235	894.311	485.5	343.667	1859.63	1670.79
Htr2c	32.0478	38.361	36.0603	35.515	220.967	7.95	28.1	48.7064	48.4321
Huwe1	8212.22	17725.8	14003.2	22210.8	1653.05	292.48	303.54	746.058	843.629
Idh3g	5808.06	9888.45	11724.9	8461.62	16261.7	1850.85	1834.7	4331.21	4991.11
Ids	735.989	733.172	545.04	580.63	1912.12	399.433	312.683	790.117	803.641
Igbp1	301.973	313.135	268.301	781.114	2792.59	394.44	389.38	1449.67	1439.14
Igsf1	47.109	75.5498	55.3957	46.8936	197.956	14.5333	19.5667	71.1536	51.1656
Ikbkg	700.747	455.835	132.759	323.619	1207.96	187.667	127.533	427.538	197.622
Il13ra2	48.2861	60.8498	19.0871	161.957	80.0667	4	37.5	131.705	106.91
Il2rg	343.934	152.962	162.924	38.6374	6527.52	4386.95	4479.4	6.89606	11.2622
Iqsec2	796.954	1083.4	1688.36	1820.47	534.8	11.1667	15.9667	141.555	215.843
Irak1	1209.95	1184.65	1551.72	2010.7	3029.91	383.25	371.25	794.474	564.873
Itm2a	1563.38	1121.48	18.8183	42.2867	2802.47	1849.3	1015.8	84.2315	75.5831
Kcnd1	211.587	290.796	335.641	287.49	183	21.0333	20.1667	26.331	32.2192
Kcne1l	78.4358	97.703	116.648	108.152	27.8333	2.5	5.7	25.2922	12.4449
Kif4	197.677	228.128	141.684	590.428	422.767	7.6	12.2	163.673	255.213
Klhl13	5020.1	8028.6	48.5927	72.5132	3995.07	20.85	17.05	172.167	194.4
Klhl15	202.645	247.863	485.401	170.261	530.033	73.7	57.35	109.928	134.633
L1cam	46.791	69.7333	90.7395	50.2374	680.883	85	221.3	1015.77	747.371
Lage3	1798.24	3686.06	1531.13	2963.44	3070.57	188.5	230.5	702.803	739.385
Lamp2	9999.46	11111.2	13624.6	22982.8	24158.5	609.975	812.6	5906.68	5253.06
Las1l	1817.39	2306.71	1405.34	1905.45	1171.02	296.6	404.95	1126.55	1133.63
Lonrf3	1664.34	568.554	6318.94	2671.33	3068.85	3.25	99.7	288.301	483.431
Maged1	27418.6	37997.6	17824.4	33389.9	9038.6	36.6	22.4	1677.97	1871.72
Maged2	7992.38	10617.7	3437.25	7456.64	714.55	23.85	49.05	2224.74	1783.52
Magix	53.8846	87.0201	93.2965	74.8674	521.667	4	30.5	135.188	79.9296
Mamld1	68.676	94.2299	57.1528	46.0056	431.7	40.9	29.2	97.3164	40.2871
Maoa	1575.56	629.241	620.617	1940.49	1943.68	59.25	74.1	299.009	447.649
Mbnl3	193.957	2911.47	1438.81	480.517	2255.49	252.933	260.633	557.368	584.421
Mbtps2	45.7246	52.6831	47.0804	97.231	1515.43	422.3	253.8	602.834	431
Mcts1	4955.79	7034.25	4041.02	7297.54	5369.8	1069	900.7	703.822	850.199
Mecp2	724.588	838.355	1334.42	1971.14	924.108	146.525	130.6	258.52	167.797
Med12	919.991	1003.68	988.12	2034.04	2419	421.5	307.4	484.901	551.298
Med14	838.833	1296.29	472.649	1488.52	630.34	130.98	128.28	380.952	365.302
Mid1	287.804	451.384	100.556	237.588	146.222	37.8667	56.7667	480.742	176.588
Mid1ip1	7578.9	19683.2	381.691	11990.3	62718.2	141.9	149.1	1832.48	2239.36
Morc4	354.964	1876.01	1305.59	1880.89	1498.2	7.1	3.8	649.644	888.151
Morf4l2	41931	58308.2	39360.8	64377.8	32687	3844.53	4639.57	8449.2	10683.8
Mospd1	2466.55	3319.09	4744.33	3462.51	1604.8	193.9	181.5	362.737	241.286
Mospd2	575.113	569.176	135.452	335.042	1774.48	157.067	210.767	282.827	190.456
Mpp1	4212.99	3141.86	2198.39	1725.64	3765.47	231	133	468.974	787.987
Msn	62284	86062.3	15853.9	47032.8	13883.6	1554.05	1170.6	1271.25	1482.8
Mtcp1	179.052	238.734	189.117	289.322	391.35	140.875	141.35	144.988	87.8324
Mtm1	293.555	340.676	614.47	858.925	1027.68	100.167	156.7	2562.83	1789.27
Mtmr1	960.198	1304.89	1097.54	949.791	1006.43	111.75	97.05	442.321	616.572
Mum1l1	3025.04	3106.07	1164.34	850.33	401.467	7.8	4.9	20.5399	5.18276
Ndufa1	26249.8	33480.5	60777.5	31519.2	35867.9	5061	3638.3	10000.9	10607.3
Ndufb11	10387.4	14014.8	18720.7	14742	36202.7	2815.53	2119.37	8975.21	9189.39
Ngfrap1	12270.9	19983	1987.78	2224.48	14698	831.9	935	3875.6	3123.59
Nkrf	148.062	155.023	365.858	369.626	916.4	210.2	126.75	185.376	212.159
Nono	12173.5	21759.3	10993	33875.6	8758.42	2077.9	1561.78	4784.93	4925.53
Nsdhl	391.467	588.978	225.414	1516.8	3809.58	215.9	173.3	170.699	330.565
Nxf2	501.849	1699.51	11640.8	12831.4	212.433	16	52.8	28.0809	38.7272
Nxf7	33.3658	34.9938	25.8911	21.1355	72.4667	3.8	1.3	58.4235	27.146
Nxt2	3469.86	3888.04	4671.04	3572.28	1082.47	26.8	29.8	122.827	109.434
Obp1a	353.875	567.718	596.673	540.555	68.0667	2.5	0.9	15.7898	4.35177
Ocrl	4075.84	5213.69	2953.34	5998.96	463.378	41.6333	46.7	162.099	121.134
Ofd1	672.631	1186	543.324	1286.38	553.3	381.4	434.5	805.63	417.998
Ogt	703.084	776.5	1147.19	3961.98	1610.09	624.72	626.96	920.818	631.264
Ophn1	492.901	1012.74	856.955	774.169	417.908	4.925	22.675	194.241	140.16
Opn1mw	100.724	127.038	502.948	478.824	101.6	24.8	6.2	33.2936	19.0697
Otud5	4826.71	9609.4	4251.33	7467.07	1582.49	186.55	204.85	1089.3	955.665
Pabpc5	40.4544	55.6802	54.2596	50.7316	22.2667	4.3	4.5	3.2053	0.887599
Pcdh11x	109.752	128.617	99.3686	90.5052	12.25	1.3	1.45	26.3094	48.9325
Pcdh19	1159.37	2392.05	553.88	4045.82	184.711	19.7333	22.9333	105.324	136.74
Pcsk1n	928.163	298.397	214.011	256.503	206.433	26	6.7	80.3744	82.745
Pcyt1b	76.6421	58.9789	17.3504	50.8766	151.917	20	15.4	92.118	16.9757
Pdha1	1260.84	1319.88	1429.71	1525.26	6832.08	1033.35	924	1700.73	1820.48
Pdk3	973.614	1330.55	612.274	850.876	2248.87	207	155.1	619.818	662.497
Pdzd11	1208.96	1630.37	1087.07	2028.98	1554.08	106.533	64.5	499.486	421.443
Pdzd4	238.774	364.331	387.234	961.789	103.317	22.7	23.45	82.8203	182.164
Pfkfb1	199.887	417.924	830.759	134.845	284.333	159.9	135.8	191.597	96.6131
Pgrmc1	11818.2	24070.1	7665.92	14363.7	19868.8	1343.6	1286.2	4405.74	3950.78
Phf6	2201.05	3380.93	2777.32	5255.67	370.644	256.3	459.067	167.573	192.962
Phf8	1420.8	3153.53	1493.41	1203.63	924.811	192.667	134.733	648.463	540.521
Phka1	904.493	1541.52	609.557	2069.6	996.189	12	5.93333	194.611	138.942
Phka2	1912.44	2755.47	1808.92	2335.38	521.044	123.1	83.4667	117.304	95.0545
Piga	771.532	1037.96	3657.55	3275.85	1182.72	189.95	222.35	398.451	1961.41
Pin4	1962.65	3028.16	2342.97	4167.61	2238.67	338.6	294.4	3590.32	4756.73
Pir	1067.25	1161.57	397.694	384.307	1650.5	16.4	34.2	1816.66	1912.87
Pja1	5502.19	9526.93	3673.72	8185.06	2465.19	932.2	780.3	690.234	873.46
Plp1	61.8041	93.2708	108.658	75.6398	218.367	73.7333	45.6333	74.029	71.0252
Plp2	23578.4	41863.7	23805.5	14078.4	12603	547.55	479.15	4237.68	5048.11
Pls3	19806.9	34881.7	4519.75	21790.2	25936.9	93.5	81	4031.73	6132.27
Plxna3	103.295	204.164	348.608	390.596	588.8	45.65	34.95	337.943	260.352
Plxnb3	72.1317	57.0981	55.3271	31.8949	711.283	9.15	18.25	89.112	58.9715
Pnck	530.29	513.587	132.926	114.189	335.9	28.2	2.9	217	70.2484
Pola1	353.018	497.411	720.343	647.403	361.617	52.2	41.15	99.6573	182.919
Porcn	310.833	560.655	1072.41	995.186	1711.3	27.4	67.1	4776.52	805.029
Pou3f4	51.2666	39.3845	23.6398	25.209	98.4	3.65	20.15	36.6613	13.9707
Ppp1r3f	79.6164	78.448	59.7514	230.17	411.733	123.9	195	140.532	238.401
Pqbp1	2122.36	2869.84	1552.18	2957.18	2799.23	455.2	314	1656.03	1564.96
Prdx4	10557.2	12655.7	8824.03	13943.4	4384.18	68.7333	79.5667	386.37	469.257
Prickle3	183.944	323.961	333.737	131.767	227.467	25	26.2	3494.34	4589.99
Prkx	4021.93	4043.86	2122.62	2615.36	1898.27	252.233	295.5	1181.26	1651.59
Prps1	1861.21	3243.32	4076.95	6063.39	4846.13	1359.3	922	230.359	353.572
Prps2	166.953	270.494	170.849	298.553	8285.84	422.5	218.167	863.781	533.226
Prrg1	365.457	444.87	40.9483	1556.54	243.589	43.4667	57.3667	113.895	50.5924
Prrg3	92.9521	133.084	43.972	317.907	16797	33.4	36.7	151.744	111.78
Psmd10	1497.64	1614.03	827.321	1091.12	1886.37	271.1	208.5	984.799	924.668
Ptchd1	125.214	125.13	68.3805	90.9872	120.133	13.8333	25.6667	55.8197	73.8091
Rab33a	56.7973	112.78	138.122	86.3053	97.7333	23.9	35.8	116.481	87.5259
Rab9	3410.59	3788.77	3891.46	5789.04	10558.5	587.5	598.8	1189.6	1456.62
Rab9b	42.4435	66.3433	51.5109	37.0228	128.933	25.2	15.3	5.70856	2.29552
Rbbp7	9442.18	17032	10823.2	24403.8	28463.2	4254.8	3549.2	8327.54	7826.57
Rbm10	1553.98	2364.28	4076.14	3634.65	4422.45	800.4	832.425	1419.45	1331
Rbm3	17378.3	36933.6	16316.7	24812.8	6897.18	3437.45	2692.85	3657.68	4502.53
Rbmx	843.205	1425.18	2376.2	430.486	1895.48	151.15	177.05	330.315	348.255
Rbmx2	107.32	163.124	164.968	301.948	384.267	128.7	97	172.051	218.57
Renbp	1131.95	662.632	1639.29	1332.23	9771.87	9.4	33.6	217.763	153.81
Rhox9	36.3836	37.4538	55.7753	41.9522	291.367	28	43	93.4383	42.5961
Ribc1	111.011	153.288	320.522	93.0401	747.2	50	81.2	404.159	320.89
Rnf113a1	349.391	372.736	195.831	488.786	461.4	114.4	119.2	344.822	17.6452
Rnf128	30723.8	16689.2	103.181	1228.34	1033.43	23.8	78.85	952.938	898.759
Rp2h	213.833	308.117	31.9461	182.209	599.34	63.46	50.38	308.132	278.592
Rpgr	157.583	362.931	491.709	274.392	1076.07	77.8	88.1	287.897	112.906
Rpl36a	22170.1	42315	53227.5	95923.2	33199.4	4118.5	1351.5	6928.53	7397.54
Rps6ka3	486.991	480.973	413.811	670.02	2201.81	616.233	466.5	1139.22	1316.5
Rs1	319.098	422.923	285.636	106.211	206.417	23.85	52.5	176.156	167.481
Scml2	187.048	289.694	207.411	172.689	139.95	9.55	6.75	11.6895	75.2811
Sh3bgrl	4566.92	4126.62	1543.95	9427.78	7342.99	600.967	791.133	3409.31	1868.03
Sh3kbp1	130.023	158.612	110.336	158.742	774.517	556.175	518.2	73.9343	126.399
Shroom4	56.0368	68.3603	50.1229	32.3755	2977.4	11.8	32.6	184.827	86.0638
Slc10a3	4661.03	5250.11	1811.39	2520.89	1617.97	252.8	205.8	646.922	381.595
Slc25a14	842.91	1549.21	947.515	775.176	879.233	143.6	251.2	703.972	392.909
Slc25a5	8132.92	12127.3	16997.8	9288.03	27255.7	1992.67	1687.83	5366.71	6981.99
Slc35a2	831.424	895.667	685.565	682.185	1308.11	102.467	140.75	838.801	830.755
Slc6a8	8503.16	6994.34	8794.92	5570.32	1686	21	47.45	1464.05	1521.75
Slc7a3	103.353	571.085	7653.53	10211.9	285.867	20.1	17.8	44.912	63.9948
Slc9a6	1908.72	1648.94	1079.3	650.634	5185.25	358.8	229.4	894.198	653.03
Slitrk4	20.8035	40.343	46.5313	49.0955	156.067	19.45	10.8	28.3578	23.1311
Smarca1	58.8697	95.7025	45.981	77.1267	211.5	5.6	3.6	43.6615	29.9255
Smc1a	8599.83	11716.9	11165	15067.8	2874.38	584.5	385.9	1606.62	1865.79
Sms	1371.79	2506.27	3271.25	4493.66	3584.47	244.5	238.867	826.298	634.425
Snx12	3671.47	4568.17	2317.91	4769.98	1515.42	211.35	206.4	2112.32	1887.92
Spin4	90.0048	103.689	51.826	256.063	174.833	11.3	13	179.978	219.268
Srpx2	16134.6	9584.9	293.86	463.947	65.0667	5.1	9.6	181.589	54.9756
Ssr4	18713	22175.9	19109.8	21123	6607.35	508.25	296.95	1026.37	1115.55
Stag2	3066.91	3783.55	2698.21	7507.74	6767.15	1092.1	874.7	614.999	591.592
Stard8	186.898	148.433	88.5178	37.3823	4014.87	32.6	2.4	267.938	97.8311
Suv39h1	64.3681	126.306	23.315	20.324	779.267	176.15	73.1	201.665	224.584
Syap1	7365.24	9144.84	6644.05	8821.05	4395.78	1012.6	874.8	567.053	535.496
Syn1	1415.27	1377.26	40.2877	183.266	115.1	7.7	23.6	48.4891	67.2854
Syp	1056.06	1717.07	5894.41	5056.51	282.8	22.7	43	69.5211	97.0012
Taf1	123.136	109.149	114.42	232.908	898.667	276.6	275.45	701.857	688.723
Taf7l	378.421	497.164	744.338	676.619	192.5	27.1	12	3.07673	7.14896
Taz	940.973	1255.76	443.294	2135.36	2889.6	424.15	451.65	791.493	524.251
Tbc1d25	722.512	1322.01	776.401	1272.06	878.567	64.9	54.1	292.447	214.826
Tbc1d8b	1394.37	1557	792.286	951.422	1760.77	208.65	267.2	428.876	328.573
Tbl1x	1301.07	2866.95	525.132	1359.5	3600.06	294.533	148.367	1886.58	2166.07
Tceal8	2415.4	1051.98	98.7075	584.834	6313.7	23.2	39	1521.22	1573.92
Tcfe3	4210.01	4388.64	1544.52	3807.65	4387.13	153.3	144.6	748.659	1133.34
Thoc2	969.888	1146.86	1610.53	2907.67	1170.14	624.4	785.4	1049.79	974.912
Timm17b	4119.27	5210.57	5146.9	5025.32	6451.7	695.85	364.65	1397.59	1083.25
Timm8a1	2448.27	3661.82	8832.51	11422.8	980.133	110.65	125	1182.78	2284.21
Timp1	73492	120878	2455.75	47123.5	529.867	28.1	22.6	60.1614	87.1281
Tlr13	10378	2156.28	33.4793	47.9178	568.867	6.5	39.8	91.8684	35.3496
Tlr7	2770.1	780.315	101.932	156.453	258.889	7.63333	10.1333	118.599	71.4113
Tlr8	101.243	36.8003	40.9777	23.4485	125.9	2.5	28.8	23.7709	16.9626
Tmem164	5523.52	2121.92	4169.64	5198.14	10067.4	165.567	191.4	541.617	317.142
Tmem29	307.464	374.65	393.28	275.926	255.911	42.1667	44.2	130.684	82.066
Tmlhe	131.026	262.11	686.471	996.894	360.583	165.275	117.375	327.836	329.359
Trappc2	310.966	323.716	171.176	237.929	2776.83	536.5	360	279.899	180.289
Trex2	59.3971	190.578	77.4139	78.8293	112.333	7.3	11	14.8555	73.8177
Trmt2b	659.857	1422.11	487.838	1213.63	1164.07	95.45	94.55	835.062	629.297
Tro	293.159	868.712	38.6621	1012.91	127.567	21.55	7.6	280.651	149.309
Tsc22d3	2517.11	1646.52	1646.79	7080.17	5877.42	437.633	472.233	962.946	325.083
Tsr2	122.664	109.777	400.845	353.901	1508.57	145.45	141.8	433.01	389.101
Uba1	21848.6	32251.4	14647.4	27717	9951.17	439.55	215.4	801.452	1240.28
Ube2a	3850.2	5330.19	2922.79	4049.68	7558.62	624.55	735.3	831.742	1265.67
Ubl4	3745.02	6519.36	2298.22	7189.26	3224.63	543.1	342.3	1540.19	1585.85
Ubqln2	2888.98	3602.51	33.5895	4356.9	3897.1	499.967	394.667	1067	743.201
Upf3b	737.591	1264.73	1628.76	1518.44	1564.57	1364.7	1241.1	1076.98	1146.78
Usp11	199.22	276.253	465.527	2793.53	1484.9	104.3	113.6	200.4	158.618
Usp9x	286.512	290.912	192.502	543.891	1955.95	211.529	148.814	1359.68	1405.16
Utp14a	60.9738	67.4858	38.8453	59.7452	1108.35	465.15	368.9	486.169	599.541
Uxt	5674.1	8863.07	9924.47	11261.9	3067.07	151	193.5	931.237	1197.23
Vbp1	2018.35	2373.28	2456.92	3423.19	6211.2	2217.3	2140.3	2213.1	2283.07
Vsig4	74.9344	63.2144	37.2629	38.0104	133.1	9.5	30.4	55.7673	75.0825
Was	1011.4	488.362	234.148	202.832	1590.17	185.8	168.4	81.7649	19.7723
Wbp5	13762.8	22111.3	2791.37	6977.91	53944.1	524.6	1035.3	4856.96	4548.31
Wdr13	1031.07	1405.14	948.621	1145.59	1225.37	87.1	75.85	734.222	510.136
Wdr44	61.3481	81.4893	43.8783	37.863	761.883	122.4	170.7	1017.63	913.355
Wdr45	1114.72	3654.72	1780.78	1554.79	6280.93	766	563.7	776.168	704.98
Yipf6	215.447	336.627	300.938	343.285	2967.58	215.233	226.367	2685.44	2039.29
Zbtb33	719.394	1223.95	786.635	1719.85	1980.97	273.6	442.55	426.057	382.889
Zc4h2	420.706	560.169	165.431	402.38	419.7	82	66	254.589	129.685
Zcchc13	54.549	38.3744	37.5839	34.8971	126.267	8.3	16.2	44.5256	17.4887
Zdhhc9	2751.88	2533.77	697.567	1718.07	1586.22	96.85	110.8	305.167	240.837
Zfp275	1130.7	1304.89	930.546	2568.02	2678.2	335.1	253.3	854.449	520.893
Zfp280c	1458.91	2133.38	2436.62	5245.06	882.5	310.4	291.8	519.271	564.835
Zfp449	41.1191	52.694	34.1308	80.0973	222.333	10	16.3	110.778	51.3074
Zfx	699.392	844.792	657.661	1299.42	854.825	139.825	118.075	403.878	425.937
Zmym3	406.325	661.205	487.923	1702.05	921.392	80.85	78.4	366.651	252.167
Zrsr2	161.592	124.157	63.6554	263.626	525.956	194.233	189.533	706.314	537.331

## Sheet: normalized
# Column A:Gene Symbol
#Column B~J: Normalized of Raw Intensity of each sample
Symbol	TC10	TC5	fibroblast	stem	ATII	CD8_T_BL	CD8_T_LL	basal_cell	duct_cell
1110012L19Rik	3020.77	4728.11	2512.27	6992.93	2890.08	5744.97	4509.48	8418.79	6974.22
1110059M19Rik	48.034	38.5706	1253.76	27.3297	348.766	102.522	112.737	212.76	173.782
1500032P08Rik	339.47	563.399	1055.37	718.828	449.911	2523.91	3702.43	771.751	377.094
1600014K23Rik	96.9239	109.996	72.9654	81.474	336.071	342.983	425.895	1773.4	429.495
1600025M17Rik	171.475	171.132	85.1543	79.9917	247.202	290.79	459.895	218.07	317.061
1700014N06Rik	94.2325	275.139	58.8384	42.8721	99.4679	78.2897	547.58	773.687	364.232
1700018G05Rik	38.2974	39.492	43.9201	33.3172	529.138	565.736	485.843	245.97	106.01
1700045I19Rik	53.7898	54.6614	40.8645	37.7086	564.47	564.804	191.474	331.921	219.936
1810030O07Rik	791.102	806.452	729.399	1034.71	2455.26	3213.61	3738.21	7388.59	5146.89
2010204K13Rik	26.5353	48.2224	219.946	83.9156	993.361	354.168	127.053	521.755	797.046
2210013O21Rik	10239.3	9921.56	6550.32	11732.8	7591.3	6324.69	5436.43	20019.8	14887.9
2610002M06Rik	213.252	358.501	490.791	615.597	1792.85	3126	2457.84	4587.2	2446.35
2610029G23Rik	5952.57	7418.51	5832.74	8260.66	5828.84	6960.33	7623.17	7805.22	10388.2
2610030H06Rik	1614.07	2093.4	1713.16	2271.99	3626.92	2865.96	2223.87	4791.85	3252.46
2900054C01Rik	75.4688	127.172	192.863	98.0721	2804.5	553.62	751.58	3045.72	949.289
2900056M20Rik	34.7691	64.6698	94.454	396.725	17.4263	3580.82	4552.43	1534.78	405.012
3830417A13Rik	95.1603	73.3632	14334	36.2634	435.898	303.839	567.264	2072.04	597.76
4732460I02Rik	54.0088	149.577	202.168	243.577	296.038	891.943	934.106	607.535	499.064
4930480E11Rik	129.384	166.364	337.006	355.276	38.7452	24.2325	164.632	239.19	41.0733
5530601H04Rik	233.274	394.976	124.257	491.48	419.869	1264.44	964.527	2095.34	1013.45
5730416F02Rik	1317.14	608.491	227.879	249.654	117.224	27.9606	285.421	1834.65	1334.76
6720401G13Rik	101.672	200.902	256.06	150.648	188.381	391.448	364.158	2834.7	1661.3
A630033H20Rik	964.488	257.467	126.152	388.37	345.413	1433.45	379.369	19.3284	136.611
A830080D01Rik	682.644	1294.19	1699.54	1697.8	2012.41	10200	14562.8	851.859	1033.17
Abcb7	99.709	142.678	196.09	214.244	2540.61	3747.96	2240.42	3728.17	3413.59
Abcd1	61.1367	66.0042	61.6472	65.2201	9447.35	2535.09	2716.42	4246.62	1945.29
Acot9	6609.64	8659.78	4674.22	4273.99	10860.8	31821	23066.3	14167.1	19179.8
Acsl4	4347.56	7474.46	2701.85	7562.68	23640	4251.88	5827.73	5158.03	4627.31
Aifm1	4516.12	6646.53	10179.6	9799.66	4807.39	10338	9439.48	7358.57	5841.11
Alg13	162.867	183.29	237.089	124.12	499.974	874.235	982.422	2595.13	2688.22
Amot	2359.36	9662.73	473.801	939.65	727.894	719.52	884.597	3605.26	1827.44
Ap1s2	1014.09	871.678	248.99	663.529	1136.29	3422	3937.92	542.646	476.203
Apex2	81.7136	98.4244	83.7172	80.1135	643.487	400.769	193.263	556.443	797.857
Apln	2173.05	467.968	908.132	939.775	3814.09	868.643	1392.21	501.114	232.176
Apool	780.486	1856.07	2028.07	2177.14	933.477	2972.52	2569.69	2588.92	1636.37
Ar	122.061	154.562	438.149	53.1861	566.246	10996	9555.2	475.614	1153.9
Araf	2013.23	3188.17	2051.72	2175.31	1795.01	2972.77	2304.49	2617.69	1847.62
Arhgap4	232.902	159.525	159.309	139.399	525.285	2271.64	2529.13	918.409	688.628
Arhgef6	3964.57	2707.44	3104.5	1409.99	1355.27	3668.43	4818.16	586.478	454.105
Armcx1	1161.31	1202.49	636.641	1500.52	1099.48	1534.11	1975.58	1950.58	524.702
Armcx2	4858.24	5703.09	679.865	7572.22	2886.22	21913.7	19724.2	7351.41	2383.94
Armcx3	1751.48	2420.95	1999.85	2195.95	3664.2	3957.36	5271.8	8433.45	3495.35
Armcx5	415.9	546.701	340.542	619.638	383.679	1073.69	1179.26	617.521	267.427
Armcx6	491.331	406.787	35.4559	261.356	245.586	63.3774	102	684.752	265.189
Arr3	59.5158	96.7064	51.2981	49.1203	430.528	403.254	698.492	218.452	222.745
Atf1	1199.35	1268.81	2401.11	2361.22	8336.02	15137.9	17635.3	29295.9	21969.8
Atp11c	1171.58	1470.68	2426.16	2283.77	920.921	7548.12	8000.15	1829.75	1782.74
Atp6ap1	3365.25	1908.89	1299.72	1255.15	45724.9	13445.3	13172.3	17807.7	15333.6
Atp6ap2	6219.22	4725.9	11990.5	9823.69	38487.5	58962.1	67450.1	107064	107731
Atp7a	2625.91	1960.14	223.948	231.959	7164.59	3545.4	5056.16	3890.32	3916.9
Atrx	152.449	228.708	181.17	495.435	2514.92	8572.02	10103.4	10600.6	7570.2
Avpr2	65.0501	45.4274	27.534	39.6309	402.243	378.4	953.791	194.233	112.695
BC022960	124.154	112.377	426.31	674.683	24.9718	16.7764	42.9474	477.334	134.944
BC023829	1277.31	1408.15	1122.83	1239.05	5314.31	6900.68	6536.95	4307.42	2448.33
BC065397	108.132	186.222	250.977	314.928	506.681	829.498	678.211	1709.4	1103.57
Bcap31	13166.9	13939	7632.26	7967.3	50353.9	45416.4	33473	74423.3	66431.9
Bcor	2526.63	2587.96	864.238	2473.36	3281.2	3908.89	2255.34	7784.81	7250.47
Bcorl1	231.274	373.284	85.2268	292.954	431.526	546.164	867.001	605.813	730.942
Bex1	138.075	268.704	24.8389	21.7083	21656	3068.21	7106.01	4225.18	2640.41
Bgn	2304.74	2144.46	81.1152	1207.91	2792.85	183.297	255.895	535.933	1233.2
Bmx	836.671	280.063	117.266	120.497	740.649	193.86	53.6843	1470.46	2144.84
Brcc3	1443.21	2287.58	1957.21	2638.23	1249.23	2567.16	2560.74	4331.2	2232.67
Brwd3	130.683	274.235	123.865	120.905	594.971	367.216	801.089	2428.77	2694.62
C1galt1c1	4263.61	4243.82	3010.89	2740.76	11463.6	3463.39	3476.06	4570.42	3978.1
C330007P06Rik	4275.59	5200.44	3289.79	4458.04	5248.53	4624.68	4669.64	6761.32	5725.42
Capn6	24.6123	177.334	2289.5	267.682	772.628	368.148	200.421	1478.27	710.381
Cask	874.904	1216.05	50.4808	2053.86	2527.37	523.795	649.58	5376.47	4023.48
Ccdc120	49.8948	410.228	54.4003	98.8121	6287.85	50.3291	55.4737	7001.91	6844.12
Cd99l2	306.849	1001.04	85.2962	88.9479	2044.2	462.282	561.895	8781.53	4154.95
Cenpi	145.048	173.278	160.439	421.241	323.735	292.654	230.842	745.246	582.621
Cetn2	4125.91	6887.17	5242.59	4771.55	8678.95	15305.6	11308.6	16998.5	11097.7
Cfp	6298.8	4638.87	766.319	615.798	2153.8	41.0089	490.316	111.716	127.771
Chic1	79.1219	115.314	173.354	249.459	526.184	1873.98	1539.55	837.548	366.551
Chm	450.783	378.728	119.832	234.3	3325.41	6616.41	6650.59	1275.7	1113.88
Cited1	113.738	150.822	150.888	411.848	58.8663	26.0966	48.3158	59.5565	190.764
Clcn5	156.759	582.597	58.1013	312.529	3066.98	927.546	1694.99	1233.43	1510.49
Col4a5	17498.3	22471	1945.07	2146.5	4320.92	71.7655	275.579	7775.29	2838.75
Col4a6	888.908	1554.32	1827.81	3018.95	843.83	479.99	367.737	9293.28	3336.07
Cstf2	229.465	385.323	674.596	1567.82	2942.24	4781.26	4481.44	4283.92	3763.15
Ctps2	2773.78	3816.95	2099.02	6995.22	2911.96	10289.5	6261.97	3025.69	1732.58
Cul4b	1401.91	1980.62	1539.39	2381.14	3809.3	11397.7	10525.7	5819.82	6162.24
Cxcr3	83.068	67.933	30.7062	41.3512	798.977	4667.56	9638.12	467.202	280.734
Dach2	133.205	92.336	43.4769	128.061	138.632	194.792	307.79	415.452	159.193
Dcx	51.163	31.0745	21.7525	18.4807	204.101	131.881	733.685	504.195	397.406
Ddx26b	808.538	747.545	987.173	3282.23	4161.06	6157.86	10549	3350.5	2190.33
Ddx3x	9603.19	14513.5	9428.28	17616.8	57155.4	31926	34820.8	62725	59731.4
Diap2	912.873	1200.43	116.491	542.636	3570.21	1749.4	1400.26	3213.43	3513.56
Dkc1	193.709	247.118	506.993	884.906	2088.39	5104.36	3504.39	6969.65	9417.15
Dlg3	2624.14	5357.73	1725.58	13617.7	3976.14	1077.42	1352.84	11119.6	6504.76
Dnase1l1	3895.32	2991.97	2207.34	668.5	4268.91	3536.08	4230.32	2490.1	2473.39
Dock11	1547.23	1751.76	40.985	2633.78	1838.18	36743	27307.4	3267.63	4503.75
Drp2	144.971	206.273	260.165	295.891	532.731	479.058	911.44	756.567	435.716
Dynlt3	1533.6	3118.42	965.32	2272.44	13774.6	12941.6	12763.9	46414.6	39361.6
Ebp	10421.9	16546.7	16139.2	7623.1	13445	6485	5028.43	16134	9939.06
Eda	169.107	245.237	176.751	1744.39	261.299	148.005	202.569	1009.78	496.086
Efnb1	3088.83	11715.6	2255.67	200.773	4455.47	688.452	1034.32	6818.21	6180.28
Eif2s3x	1700.75	2087.36	1034.26	1584.53	20039.2	12349.3	8001.64	40941	44917.9
Elk1	174939	241012	264447	213823	346.591	388.342	187.895	839.793	504.892
Emd	7312.72	12277.5	4010.41	11693.2	4519.59	6611.75	5287.9	11512.6	11993.7
Enox2	318.568	408.316	962.854	236.636	957.101	1261.96	954.685	2409	1222.17
F9	1034.67	3286.28	22685.7	23955.6	101.264	449.234	828.527	309.9	107.336
Fam122b	419.329	515.905	2606.83	554.86	785.563	2078.4	1481.69	3367.4	820.539
Fancb	495.559	548.435	473.914	458.709	497.04	909.652	610.211	565.977	591.173
Fgd1	149.181	162.297	81.9602	110.702	623.007	188.268	297.948	1696.59	1191.12
Fgf13	55.0169	263.31	20.8334	23.7746	358.887	3305.88	2082.95	1224.21	610.12
Figf	4271.51	1435.66	460.925	4834.28	358.967	121.163	363.86	3198.73	3216.25
Flna	188159	300528	21271.7	165232	18545.1	10420	6034.11	11333.7	13408.5
Fmr1	2019.52	3073.27	2209.63	5257.58	2190.51	4201.55	5062.43	8310.39	8340.09
Foxp3	27.9809	35.6645	25.874	26.8256	492.369	128.619	2256.53	1658.78	1191.99
Ftsj1	1751.05	2653.93	2033.28	4299.03	3022.87	3182.85	1855.69	4322.53	3784.45
Fundc1	3305.68	3123.02	4671.28	2912.79	4570.94	6676.99	4655.32	3314.26	2497.45
Fundc2	7162.21	10184.2	8485.19	10747.8	3530.44	7170.34	4446.25	13740.4	10632.9
G6pdx	10463.9	13266	3938.02	13403.7	15383.6	6477.54	5014.11	35629.2	38178.9
Gab3	375.39	625.322	410.229	80.3511	390.865	631.91	2156.32	911.901	94.9929
Gdi1	192.896	243.562	143.03	246.378	16211.5	12565.5	10663.5	34586.4	23169.2
Gdpd2	109.228	84.8564	88.0359	6638.7	3186.5	50.3291	153.895	28655.3	10356.1
Gemin8	342.902	654.466	372.704	638.515	1116.7	506.398	384.141	1274.89	811.018
Gjb1	190.425	282.391	291.885	236.473	2919.93	28.8926	31.3158	217.088	166.527
Gla	13375.1	18032.2	78728	17737.2	1393.75	709.578	619.755	1474.51	1567.47
Glod5	25.7708	28.4761	4081.88	25.6338	301.877	335.527	227.263	395.443	199.795
Glra4	27.6704	34.113	30.5964	31.9953	91.7428	98.7941	595.895	48.4131	35.874
Gm715	200.851	102.428	77.2883	49.51	212.529	61.5133	178.948	370.258	144.104
Gm9	43.8385	60.823	52.9326	44.724	321.279	426.865	501.053	880.45	542.488
Gnl3l	76.1184	171.115	75.232	80.8027	1935.58	2719.63	2645.74	7119.07	6108.38
Gpkow	3777.35	5440.44	4512.74	6030.95	7639.38	6486.86	5080.32	4159.34	4183.97
Gpm6b	2244	4296.76	43.7007	2348.04	1620.57	238.597	912.036	1948.64	1117.31
Gpr165	45.2929	46.4875	62.5255	52.4629	205.763	525.659	579.79	180.547	32.7519
Gprasp1	503.99	974.358	523.655	2381.32	3885.41	4972.33	7141.8	2273.96	1971.22
Gripap1	1391.32	1588.1	1189.29	2049.64	4596.72	8576.45	9976.33	3388.62	3106.8
Gspt2	204.317	290.656	671.996	46.7411	418.382	428.729	824.948	650.406	243.438
Gyk	218.404	194.763	391.422	310.502	4835.06	1227.78	1606.95	1041.18	3244.12
Hccs	25040.6	40424	52650.2	46557.8	2834.92	3491.35	3893.9	1746.35	2415.8
Hcfc1	8558.97	11482.4	8438.44	13795.2	3594.48	3816.31	2062.67	3382.99	2765.03
Hdac6	784.419	1477.95	1238.6	1670.4	2836.3	2706.59	2023.9	5014.49	4322.27
Hdac8	77.4133	70.5403	65.3922	125.915	661.362	301.975	572.632	2683.03	1684.84
Heph	2035.58	1583.39	186.783	32.1649	411.944	20.5044	28.6316	4215.67	873.243
Hmgb3	978.386	6320.14	6374.98	2511.59	5851.42	6082.36	5889.16	19726.4	10298.2
Hnrnph2	1027.27	1920.95	587.29	3265.8	16151	29612.1	26160.3	20109.8	25625.6
Hs6st2	3264.47	12435.5	23.4196	9216.83	521.847	46.135	190.579	3755.86	1134.16
Hsd17b10	13828.1	19006.6	20266.4	28591.5	20082.7	10431.2	4986.37	10021.4	10005.5
Htatsf1	276.038	432.655	593.245	241.235	1606.66	9049.92	6149.83	15704	12330
Htr2c	32.0478	38.361	36.0603	35.515	396.973	148.191	502.843	411.31	357.417
Huwe1	8212.22	17725.8	14003.2	22210.8	2969.75	5451.94	5431.77	6300.22	6225.78
Idh3g	5808.06	9888.45	11724.9	8461.62	29214.6	34500.6	32831.5	36575.7	36833.2
Ids	735.989	733.172	545.04	580.63	3435.18	7445.6	5595.39	6672.29	5930.67
Igbp1	301.973	313.135	268.301	781.114	5016.96	7352.52	6967.86	12242	10620.5
Igsf1	47.109	75.5498	55.3957	46.8936	355.633	270.907	350.141	600.87	377.59
Ikbkg	700.747	455.835	132.759	323.619	2170.13	3498.18	2282.18	3610.42	1458.4
Il13ra2	48.2861	60.8498	19.0871	161.957	143.842	74.5616	671.053	1112.21	788.973
Il2rg	343.934	152.962	162.924	38.6374	11726.9	81774.5	80157.8	58.235	83.112
Iqsec2	796.954	1083.4	1688.36	1820.47	960.784	208.151	285.72	1195.39	1592.87
Irak1	1209.95	1184.65	1551.72	2010.7	5443.32	7143.93	6643.43	6709.08	4168.63
Itm2a	1563.38	1121.48	18.8183	42.2867	5034.71	34471.7	18177.5	711.308	557.785
Kcnd1	211.587	290.796	335.641	287.49	328.765	392.07	360.878	222.357	237.77
Kcne1l	78.4358	97.703	116.648	108.152	50.0034	46.601	102	213.585	91.8404
Kif4	197.677	228.128	141.684	590.428	759.513	141.667	218.316	1382.16	1883.41
Klhl13	5020.1	8028.6	48.5927	72.5132	7177.26	388.652	305.106	1453.89	1434.63
Klhl15	202.645	247.863	485.401	170.261	952.221	1373.8	1026.26	928.31	993.557
L1cam	46.791	69.7333	90.7395	50.2374	1223.23	1584.43	3960.11	8577.88	5515.42
Lage3	1798.24	3686.06	1531.13	2963.44	5516.36	3513.72	4124.74	5934.95	5456.49
Lamp2	9999.46	11111.2	13624.6	22982.8	43401.4	11370.2	14541.3	49880.1	38766.3
Las1l	1817.39	2306.71	1405.34	1905.45	2103.77	5528.74	7246.48	9513.38	8365.88
Lonrf3	1664.34	568.554	6318.94	2671.33	5513.28	60.5813	1784.11	2434.61	3567.6
Maged1	27418.6	37997.6	17824.4	33389.9	16238.1	682.239	400.843	14169.9	13812.8
Maged2	7992.38	10617.7	3437.25	7456.64	1283.71	444.574	877.738	18787.3	13162
Magix	53.8846	87.0201	93.2965	74.8674	937.19	74.5616	545.79	1141.62	589.861
Mamld1	68.676	94.2299	57.1528	46.0056	775.562	762.392	522.527	821.806	297.309
Maoa	1575.56	629.241	620.617	1940.49	3491.88	1104.44	1326	2525.04	3303.54
Mbnl3	193.957	2911.47	1438.81	480.517	4052.05	4714.78	4663.97	4706.8	4312.89
Mbtps2	45.7246	52.6831	47.0804	97.231	2722.52	7871.84	4541.69	5090.74	3180.68
Mcts1	4955.79	7034.25	4041.02	7297.54	9647.01	19926.6	16117.8	5943.55	6274.26
Mecp2	724.588	838.355	1334.42	1971.14	1660.19	2731.28	2337.06	2183.12	1238.3
Med12	919.991	1003.68	988.12	2034.04	4345.81	7856.93	5500.85	4094.84	4068.44
Med14	838.833	1296.29	472.649	1488.52	1132.42	2441.52	2295.54	3217.02	2695.84
Mid1	287.804	451.384	100.556	237.588	262.693	705.85	1015.83	4059.72	1303.18
Mid1ip1	7578.9	19683.2	381.691	11990.3	112675	2645.07	2668.11	15474.8	16526
Morc4	354.964	1876.01	1305.59	1880.89	2691.56	132.347	68.0001	5486.04	6554.34
Morf4l2	41931	58308.2	39360.8	64377.8	58723.1	71663.6	83023.9	71350.8	78843.8
Mospd1	2466.55	3319.09	4744.33	3462.51	2883.07	3614.37	3247.9	3063.2	1780.63
Mospd2	575.113	569.176	135.452	335.042	3187.9	2927.79	3771.62	2388.38	1405.52
Mpp1	4212.99	3141.86	2198.39	1725.64	6764.77	4305.93	2380	3960.34	5815.16
Msn	62284	86062.3	15853.9	47032.8	24942.3	28968.1	20947.6	10735.3	10942.7
Mtcp1	179.052	238.734	189.117	289.322	703.072	2625.97	2529.42	1224.38	648.182
Mtm1	293.555	340.676	614.47	858.925	1846.25	1867.15	2804.11	21642.3	13204.4
Mtmr1	960.198	1304.89	1097.54	949.791	1808.09	2083.06	1736.69	3735.26	4550.15
Mum1l1	3025.04	3106.07	1164.34	850.33	721.247	145.395	87.6843	173.453	38.2475
Ndufa1	26249.8	33480.5	60777.5	31519.2	64437.7	94339.1	65106.5	84454.1	78279.3
Ndufb11	10387.4	14014.8	18720.7	14742	65039.3	52482.7	37925.6	75792.8	67815.5
Ngfrap1	12270.9	19983	1987.78	2224.48	26405.5	15507	16731.6	32728.2	23051.4
Nkrf	148.062	155.023	365.858	369.626	1646.34	3918.21	2268.16	1565.44	1565.68
Nono	12173.5	21759.3	10993	33875.6	15734.8	38732.9	27947.6	40407.2	36349.2
Nsdhl	391.467	588.978	225.414	1516.8	6844.03	4024.46	3101.16	1441.49	2439.49
Nxf2	501.849	1699.51	11640.8	12831.4	381.643	298.246	944.843	237.134	285.797
Nxf7	33.3658	34.9938	25.8911	21.1355	130.189	70.8335	23.2632	493.367	200.331
Nxt2	3469.86	3888.04	4671.04	3572.28	1944.68	499.563	533.264	1037.23	807.599
Obp1a	353.875	567.718	596.673	540.555	122.284	46.601	16.1053	133.34	32.115
Ocrl	4075.84	5213.69	2953.34	5998.96	832.472	776.062	835.685	1368.87	893.943
Ofd1	672.631	1186	543.324	1286.38	994.02	7109.45	7775.27	6803.29	3084.72
Ogt	703.084	776.5	1147.19	3961.98	2892.57	11645	11219.3	7776.01	4658.58
Ophn1	492.901	1012.74	856.955	774.169	750.785	91.804	405.764	1640.3	1034.35
Opn1mw	100.724	127.038	502.948	478.824	182.527	462.282	110.947	281.154	140.73
Otud5	4826.71	9609.4	4251.33	7467.07	2842.99	3477.37	3665.74	9198.79	7052.58
Pabpc5	40.4544	55.6802	54.2596	50.7316	40.0027	80.1537	80.5264	27.0677	6.55027
Pcdh11x	109.752	128.617	99.3686	90.5052	22.0075	24.2325	25.9474	222.174	361.11
Pcdh19	1159.37	2392.05	553.88	4045.82	331.839	367.837	410.386	889.431	1009.11
Pcsk1n	928.163	298.397	214.011	256.503	370.864	484.65	119.895	678.737	610.638
Pcyt1b	76.6421	58.9789	17.3504	50.8766	272.923	372.808	275.579	777.907	125.277
Pdha1	1260.84	1319.88	1429.71	1525.26	12274	19262.1	16534.8	14362.1	13434.7
Pdk3	973.614	1330.55	612.274	850.876	4040.16	3858.56	2775.48	5234.17	4889.07
Pdzd11	1208.96	1630.37	1087.07	2028.98	2791.95	1985.82	1154.21	4218	3110.14
Pdzd4	238.774	364.331	387.234	961.789	185.611	423.137	419.632	699.391	1344.32
Pfkfb1	199.887	417.924	830.759	134.845	510.813	2980.6	2430.11	1617.98	712.981
Pgrmc1	11818.2	24070.1	7665.92	14363.7	35694.9	25045.2	23016.2	37205.1	29155.8
Phf6	2201.05	3380.93	2777.32	5255.67	665.874	4777.53	8214.89	1415.1	1424.01
Phf8	1420.8	3153.53	1493.41	1203.63	1661.45	3591.38	2411.02	5476.06	3988.92
Phka1	904.493	1541.52	609.557	2069.6	1789.68	223.685	106.176	1643.42	1025.36
Phka2	1912.44	2755.47	1808.92	2335.38	936.072	2294.63	1493.62	990.595	701.479
Piga	771.532	1037.96	3657.55	3275.85	2124.79	3540.74	3978.9	3364.79	14474.7
Pin4	1962.65	3028.16	2342.97	4167.61	4021.83	6311.64	5268.22	30319.1	35103.5
Pir	1067.25	1161.57	397.694	384.307	2965.17	305.703	612.001	15341.1	14116.5
Pja1	5502.19	9526.93	3673.72	8185.06	4428.79	17376.6	13963.3	5828.81	6445.92
Plp1	61.8041	93.2708	108.658	75.6398	392.302	1374.42	816.597	625.151	524.149
Plp2	23578.4	41863.7	23805.5	14078.4	22641.6	10206.6	8574.27	35785.8	37253.8
Pls3	19806.9	34881.7	4519.75	21790.2	46596.5	1742.88	1449.48	34046.7	45254.7
Plxna3	103.295	204.164	348.608	390.596	1057.8	850.934	625.422	2853.83	1921.33
Plxnb3	72.1317	57.0981	55.3271	31.8949	1277.84	170.56	326.579	752.523	435.195
Pnck	530.29	513.587	132.926	114.189	603.454	525.659	51.8948	1832.5	518.416
Pola1	353.018	497.411	720.343	647.403	649.655	973.029	736.369	841.575	1349.9
Porcn	310.833	560.655	1072.41	995.186	3074.4	510.747	1200.74	40336.2	5940.92
Pou3f4	51.2666	39.3845	23.6398	25.209	176.779	68.0375	360.579	309.593	103.1
Ppp1r3f	79.6164	78.448	59.7514	230.17	739.691	2309.55	3489.48	1186.75	1759.35
Pqbp1	2122.36	2869.84	1552.18	2957.18	5028.91	8485.11	5618.95	13984.6	11549.1
Prdx4	10557.2	12655.7	8824.03	13943.4	7876.31	1281.22	1423.83	3262.77	3463
Prickle3	183.944	323.961	333.737	131.767	408.651	466.01	468.843	29508.5	33873.1
Prkx	4021.93	4043.86	2122.62	2615.36	3410.29	4701.73	5287.9	9975.37	12188.3
Prps1	1861.21	3243.32	4076.95	6063.39	8706.22	25337.9	16499	1945.31	2609.27
Prps2	166.953	270.494	170.849	298.553	14885.8	7875.57	3904.04	7294.35	3935.08
Prrg1	365.457	444.87	40.9483	1556.54	437.615	810.236	1026.56	961.803	373.359
Prrg3	92.9521	133.084	43.972	317.907	30176.4	622.589	656.738	1281.43	824.906
Psmd10	1497.64	1614.03	827.321	1091.12	3388.91	5053.41	3731.06	8316.31	6823.82
Ptchd1	125.214	125.13	68.3805	90.9872	215.823	257.859	459.299	471.38	544.693
Rab33a	56.7973	112.78	138.122	86.3053	175.581	445.506	640.632	983.645	645.92
Rab9	3410.59	3788.77	3891.46	5789.04	18968.7	10951.2	10715.4	10045.8	10749.5
Rab9b	42.4435	66.3433	51.5109	37.0228	231.633	469.738	273.79	48.207	16.9404
Rbbp7	9442.18	17032	10823.2	24403.8	51134.9	79311.2	63512.1	70323.4	57758.2
Rbm10	1553.98	2364.28	4076.14	3634.65	7945.06	14919.8	14896	11986.8	9822.49
Rbm3	17378.3	36933.6	16316.7	24812.8	12391	64075.4	48187.9	30887.9	33227.6
Rbmx	843.205	1425.18	2376.2	430.486	3405.29	2817.5	3168.27	2789.4	2570.04
Rbmx2	107.32	163.124	164.968	301.948	690.346	2399.02	1735.79	1452.92	1612.99
Renbp	1131.95	662.632	1639.29	1332.23	17555.4	175.22	601.264	1838.94	1135.08
Rhox9	36.3836	37.4538	55.7753	41.9522	523.449	521.931	769.475	789.057	314.349
Ribc1	111.011	153.288	320.522	93.0401	1342.37	932.02	1453.05	3412.99	2368.09
Rnf113a1	349.391	372.736	195.831	488.786	828.919	2132.46	2133.05	2911.91	130.217
Rnf128	30723.8	16689.2	103.181	1228.34	1856.59	443.642	1411	8047.26	6632.62
Rp2h	213.833	308.117	31.9461	182.209	1076.73	1182.92	901.538	2602.08	2055.94
Rpgr	157.583	362.931	491.709	274.392	1933.19	1450.22	1576.53	2431.2	833.223
Rpl36a	22170.1	42315	53227.5	95923.2	59643.7	76770.5	24184.8	58509.2	54592.1
Rps6ka3	486.991	480.973	413.811	670.02	3955.62	11486.8	8347.9	9620.35	9715.44
Rs1	319.098	422.923	285.636	106.211	370.834	444.574	939.475	1487.58	1235.97
Scml2	187.048	289.694	207.411	172.689	251.424	178.016	120.79	98.7142	555.557
Sh3bgrl	4566.92	4126.62	1543.95	9427.78	13191.9	11202.3	14157.1	28790.6	13785.6
Sh3kbp1	130.023	158.612	110.336	158.742	1391.44	10367.3	9273.06	624.352	932.797
Shroom4	56.0368	68.3603	50.1229	32.3755	5348.99	219.957	583.369	1560.8	635.13
Slc10a3	4661.03	5250.11	1811.39	2520.89	2906.73	4712.29	3682.74	5463.05	2816.08
Slc25a14	842.91	1549.21	947.515	775.176	1579.57	2676.76	4495.16	5944.82	2899.58
Slc25a5	8132.92	12127.3	16997.8	9288.03	48965.6	37144.3	30203.2	45320.2	51525.4
Slc35a2	831.424	895.667	685.565	682.185	2350.05	1910.02	2518.69	7083.41	6130.77
Slc6a8	8503.16	6994.34	8794.92	5570.32	3028.95	391.448	849.106	12363.4	11230.2
Slc7a3	103.353	571.085	7653.53	10211.9	513.568	374.672	318.527	379.268	472.266
Slc9a6	1908.72	1648.94	1079.3	650.634	9315.46	6688.18	4105.06	7551.22	4819.2
Slitrk4	20.8035	40.343	46.5313	49.0955	280.378	362.556	193.263	239.473	170.702
Smarca1	58.8697	95.7025	45.981	77.1267	379.966	104.386	64.4211	368.708	220.843
Smc1a	8599.83	11716.9	11165	15067.8	5163.91	10895.3	6905.59	13567.4	13769.1
Sms	1371.79	2506.27	3271.25	4493.66	6439.6	4557.58	4274.46	6977.82	4681.91
Snx12	3671.47	4568.17	2317.91	4769.98	2722.49	3939.65	3693.48	17837.9	13932.4
Spin4	90.0048	103.689	51.826	256.063	314.093	210.637	232.632	1519.86	1618.15
Srpx2	16134.6	9584.9	293.86	463.947	116.894	95.066	171.79	1533.46	405.707
Ssr4	18713	22175.9	19109.8	21123	11870.3	9473.98	5313.85	8667.33	8232.52
Stag2	3066.91	3783.55	2698.21	7507.74	12157.4	20357.2	15652.5	5193.47	4365.81
Stard8	186.898	148.433	88.5178	37.3823	7212.83	607.677	42.9474	2262.65	721.97
Suv39h1	64.3681	126.306	23.315	20.324	1399.98	3283.51	1308.11	1703	1657.38
Syap1	7365.24	9144.84	6644.05	8821.05	7897.16	18875.3	15654.3	4788.58	3951.83
Syn1	1415.27	1377.26	40.2877	183.266	206.781	143.531	422.316	409.475	496.55
Syp	1056.06	1717.07	5894.41	5056.51	508.059	423.137	769.475	587.084	715.846
Taf1	123.136	109.149	114.42	232.908	1614.48	5155.94	4929.11	5926.96	5082.61
Taf7l	378.421	497.164	744.338	676.619	345.832	505.155	214.737	25.982	52.7576
Taz	940.973	1255.76	443.294	2135.36	5191.25	7906.33	8082.17	6683.91	3868.85
Tbc1d25	722.512	1322.01	776.401	1272.06	1578.37	1209.76	968.106	2469.62	1585.36
Tbc1d8b	1394.37	1557	792.286	951.422	3163.27	3889.32	4781.48	3621.72	2424.79
Tbl1x	1301.07	2866.95	525.132	1359.5	6467.61	5490.22	2654.99	15931.5	15985.1
Tceal8	2415.4	1051.98	98.7075	584.834	11342.7	432.457	697.895	12846.3	11615.2
Tcfe3	4210.01	4388.64	1544.52	3807.65	7881.62	2857.57	2587.58	6322.19	8363.78
Thoc2	969.888	1146.86	1610.53	2907.67	2102.2	11639.1	14054.5	8865.11	7194.61
Timm17b	4119.27	5210.57	5146.9	5025.32	11590.7	12970.9	6525.32	11802.2	7994.11
Timm8a1	2448.27	3661.82	8832.51	11422.8	1760.84	2062.56	2236.84	9988.21	16856.9
Timp1	73492	120878	2455.75	47123.5	951.921	523.795	404.421	508.044	642.984
Tlr13	10378	2156.28	33.4793	47.9178	1021.99	121.163	712.211	775.799	260.872
Tlr7	2770.1	780.315	101.932	156.453	465.102	142.288	181.334	1001.53	526.998
Tlr8	101.243	36.8003	40.9777	23.4485	226.183	46.601	515.369	200.737	125.18
Tmem164	5523.52	2121.92	4169.64	5198.14	18086.4	3086.23	3425.06	4573.78	2340.43
Tmem29	307.464	374.65	393.28	275.926	459.752	786.004	790.948	1103.59	605.628
Tmlhe	131.026	262.11	686.471	996.894	647.799	3080.79	2100.4	2768.47	2430.59
Trappc2	310.966	323.716	171.176	237.929	4988.66	10000.6	6442.11	2363.65	1330.49
Trex2	59.3971	190.578	77.4139	78.8293	201.81	136.075	196.842	125.45	544.757
Trmt2b	659.857	1422.11	487.838	1213.63	2091.28	1779.23	1691.95	7051.83	4644.06
Tro	293.159	868.712	38.6621	1012.91	229.177	401.701	136	2370.01	1101.87
Tsc22d3	2517.11	1646.52	1646.79	7080.17	10559	8157.66	8450.5	8131.77	2399.03
Tsr2	122.664	109.777	400.845	353.901	2710.18	2711.25	2537.48	3656.63	2871.48
Uba1	21848.6	32251.4	14647.4	27717	17877.6	8193.39	3854.53	6768	9152.95
Ube2a	3850.2	5330.19	2922.79	4049.68	13579.3	11641.9	13158	7023.8	9340.32
Ubl4	3745.02	6519.36	2298.22	7189.26	5793.15	10123.6	6125.38	13006.4	11703.2
Ubqln2	2888.98	3602.51	33.5895	4356.9	7001.26	9319.58	7062.46	9010.49	5484.64
Upf3b	737.591	1264.73	1628.76	1518.44	2810.79	25438.6	22209.2	9094.72	8462.96
Usp11	199.22	276.253	465.527	2793.53	2667.67	1944.19	2032.84	1692.31	1170.56
Usp9x	286.512	290.912	192.502	543.891	3513.93	3942.98	2663	11482	10369.8
Utp14a	60.9738	67.4858	38.8453	59.7452	1991.18	8670.58	6601.38	4105.54	4424.47
Uxt	5674.1	8863.07	9924.47	11261.9	5510.08	2814.7	3462.64	7864	8835.31
Vbp1	2018.35	2373.28	2456.92	3423.19	11158.6	41331.4	38300.1	18688.9	16848.5
Vsig4	74.9344	63.2144	37.2629	38.0104	239.118	177.084	544.001	470.937	554.091
Was	1011.4	488.362	234.148	202.832	2856.78	3463.39	3013.48	690.479	145.914
Wbp5	13762.8	22111.3	2791.37	6977.91	96912.1	9778.75	18526.4	41015.5	33565.5
Wdr13	1031.07	1405.14	948.621	1145.59	2201.41	1623.58	1357.32	6200.27	3764.68
Wdr44	61.3481	81.4893	43.8783	37.863	1368.75	2281.59	3054.63	8593.57	6740.34
Wdr45	1114.72	3654.72	1780.78	1554.79	11283.9	14278.5	10087.3	6554.49	5202.58
Yipf6	215.447	336.627	300.938	343.285	5331.34	4012.04	4050.78	22677.7	15049.5
Zbtb33	719.394	1223.95	786.635	1719.85	3558.87	5100.01	7919.32	3597.91	2825.63
Zc4h2	420.706	560.169	165.431	402.38	754.004	1528.51	1181.05	2149.92	957.047
Zcchc13	54.549	38.3744	37.5839	34.8971	226.842	154.715	289.895	376.004	129.063
Zdhhc9	2751.88	2533.77	697.567	1718.07	2849.69	1805.32	1982.74	2577.04	1777.32
Zfp275	1130.7	1304.89	930.546	2568.02	4811.47	6246.4	4532.74	7215.55	3844.06
Zfp280c	1458.91	2133.38	2436.62	5245.06	1585.44	5785.98	5221.69	4385.08	4168.35
Zfp449	41.1191	52.694	34.1308	80.0973	399.428	186.404	291.685	935.485	378.636
Zfx	699.392	844.792	657.661	1299.42	1535.72	2606.39	2112.92	3410.62	3143.31
Zmym3	406.325	661.205	487.923	1702.05	1655.31	1507.08	1402.95	3096.25	1860.93
Zrsr2	161.592	124.157	63.6554	263.626	944.895	3620.59	3391.65	5964.6	3965.38

## Sheet: TC10 vs others
# Column A:Gene Symbol
(Column B~H: value of division method between TC10 vs other cells(>1 up-regulated,<1 down-regulated
Symbol	fibroblast	stem	ATII	CD8_T_BL	CD8_T_LL	basal_cell	duct_cell
1110012L19Rik	1.2024	0.431974	1.04522	0.52581	0.66987	0.358812	0.433133
1110059M19Rik	0.038312	1.75757	0.137725	0.468522	0.426071	0.225766	0.276404
1500032P08Rik	0.32166	0.472255	0.754528	0.134502	0.0916886	0.43987	0.900229
1600014K23Rik	1.32836	1.18963	0.288403	0.282591	0.227577	0.0546543	0.22567
1600025M17Rik	2.01369	2.14366	0.693661	0.589685	0.372856	0.78633	0.540826
1700014N06Rik	1.60155	2.19799	0.947366	1.20364	0.172089	0.121797	0.258716
1700018G05Rik	0.871979	1.14948	0.072377	0.0676948	0.0788268	0.1557	0.361261
1700045I19Rik	1.3163	1.42646	0.0952927	0.0952363	0.280925	0.162056	0.24457
1810030O07Rik	1.08459	0.764567	0.322207	0.246173	0.211626	0.107071	0.153705
2010204K13Rik	0.120645	0.316214	0.0267127	0.0749231	0.208853	0.0508579	0.0332921
2210013O21Rik	1.56318	0.872712	1.34883	1.61895	1.88347	0.511461	0.687762
2610002M06Rik	0.434507	0.346415	0.118946	0.068219	0.0867639	0.0464885	0.0871716
2610029G23Rik	1.02054	0.720592	1.02123	0.855214	0.780852	0.762639	0.573015
2610030H06Rik	0.942162	0.710422	0.445024	0.563186	0.725793	0.336836	0.496261
2900054C01Rik	0.391307	0.769523	0.0269099	0.136319	0.100414	0.0247786	0.0795003
2900056M20Rik	0.368106	0.0876403	1.9952	0.00970981	0.00763748	0.0226541	0.085847
3830417A13Rik	0.0066388	2.62414	0.218309	0.313194	0.167753	0.0459258	0.159195
4732460I02Rik	0.267148	0.221731	0.182439	0.0605518	0.0578187	0.0888981	0.10822
4930480E11Rik	0.383923	0.36418	3.33937	5.33929	0.785902	0.540928	3.15008
5530601H04Rik	1.87736	0.474637	0.555589	0.184488	0.241854	0.11133	0.230179
5730416F02Rik	5.77998	5.27586	11.2361	47.107	4.61472	0.717923	0.986797
6720401G13Rik	0.397064	0.6749	0.539717	0.259734	0.279199	0.0358671	0.0612007
A630033H20Rik	7.64544	2.48343	2.79228	0.672845	2.54235	49.9	7.06012
A830080D01Rik	0.401663	0.402074	0.339217	0.0669257	0.046876	0.801358	0.660728
Abcb7	0.508486	0.465398	0.039246	0.0266035	0.0445045	0.0267447	0.0292094
Abcd1	0.99172	0.93739	0.00647131	0.0241162	0.0225063	0.0143966	0.031428
Acot9	1.41406	1.54648	0.608578	0.207713	0.286549	0.466549	0.344615
Acsl4	1.60911	0.574871	0.183907	1.0225	0.746013	0.842873	0.939545
Aifm1	0.443645	0.460845	0.939412	0.436848	0.478429	0.613723	0.773162
Alg13	0.686947	1.31218	0.325752	0.186297	0.165782	0.0627588	0.0605857
Amot	4.97965	2.51089	3.24136	3.27908	2.66716	0.654422	1.29108
Ap1s2	4.07283	1.52833	0.892457	0.296345	0.25752	1.86879	2.12954
Apex2	0.976066	1.01997	0.126986	0.203892	0.422809	0.14685	0.102416
Apln	2.39288	2.31231	0.569742	2.50166	1.56086	4.33643	9.35947
Apool	0.384842	0.358491	0.836106	0.262567	0.303728	0.301472	0.476961
Ar	0.278584	2.29499	0.215563	0.0111006	0.0127743	0.25664	0.105781
Araf	0.981242	0.925494	1.12157	0.677224	0.873615	0.769087	1.08963
Arhgap4	1.46195	1.67076	0.443382	0.102526	0.092088	0.253593	0.338212
Arhgef6	1.27704	2.81177	2.92529	1.08073	0.822838	6.75996	8.73052
Armcx1	1.82412	0.773937	1.05624	0.756993	0.58783	0.595365	2.21327
Armcx2	7.14589	0.641587	1.68325	0.221699	0.246309	0.660858	2.03791
Armcx3	0.875805	0.797596	0.477997	0.442588	0.332236	0.207682	0.501088
Armcx5	1.22129	0.671199	1.08398	0.387357	0.352678	0.6735	1.55519
Armcx6	13.8575	1.87993	2.00065	7.75247	4.81697	0.717532	1.85276
Arr3	1.1602	1.21163	0.138239	0.147589	0.0852061	0.272443	0.267193
Atf1	0.4995	0.507938	0.143876	0.0792287	0.0680088	0.0409394	0.054591
Atp11c	0.482895	0.513002	1.27218	0.155214	0.146444	0.640295	0.657177
Atp6ap1	2.58921	2.68116	0.0735978	0.250291	0.255478	0.188977	0.219469
Atp6ap2	0.518677	0.633084	0.161591	0.105478	0.0922048	0.0580886	0.057729
Atp7a	11.7255	11.3206	0.366512	0.740651	0.519348	0.674985	0.670405
Atrx	0.841468	0.307708	0.0606178	0.0177845	0.0150889	0.0143811	0.0201381
Avpr2	2.36254	1.6414	0.161718	0.171908	0.0682016	0.334907	0.577223
BC022960	0.29123	0.184018	4.97178	7.40054	2.89084	0.260099	0.920041
BC023829	1.13758	1.03087	0.240352	0.185099	0.195398	0.296536	0.521705
BC065397	0.430843	0.343354	0.213412	0.130358	0.159437	0.0632572	0.0979837
Bcap31	1.72516	1.65262	0.261487	0.289915	0.393358	0.176919	0.198201
Bcor	2.92353	1.02154	0.770031	0.646379	1.12029	0.324558	0.348478
Bcorl1	2.71363	0.789455	0.535944	0.423451	0.266752	0.381758	0.316405
Bex1	5.55882	6.36047	0.00637584	0.0450018	0.0194307	0.032679	0.0522929
Bgn	28.4131	1.90803	0.825228	12.5738	9.00657	4.30042	1.86891
Bmx	7.1348	6.94347	1.12964	4.31585	15.585	0.568986	0.390085
Brcc3	0.737383	0.547038	1.15528	0.562183	0.563592	0.333213	0.646406
Brwd3	1.05504	1.08087	0.219645	0.355874	0.163131	0.053806	0.0484977
C1galt1c1	1.41606	1.55563	0.371925	1.23105	1.22657	0.93287	1.07177
C330007P06Rik	1.29966	0.959074	0.814626	0.924515	0.915615	0.63236	0.746773
Capn6	0.0107501	0.0919462	0.0318553	0.0668544	0.122803	0.0166493	0.0346466
Cask	17.3314	0.42598	0.346171	1.67032	1.34688	0.162728	0.21745
Ccdc120	0.917177	0.504946	0.0079351	0.99137	0.89943	0.00712588	0.00729017
Cd99l2	3.59746	3.44977	0.150108	0.663771	0.546097	0.0349426	0.0738515
Cenpi	0.904071	0.344336	0.448047	0.495631	0.628344	0.194632	0.248959
Cetn2	0.786997	0.864689	0.475393	0.269568	0.364847	0.242722	0.371782
Cfp	8.21956	10.2287	2.92451	153.596	12.8464	56.3823	49.2974
Chic1	0.456419	0.317173	0.150369	0.0422213	0.051393	0.0944685	0.215855
Chm	3.76179	1.92396	0.135557	0.0681311	0.067781	0.353363	0.404698
Cited1	0.753791	0.276165	1.93214	4.35835	2.35405	1.90975	0.596224
Clcn5	2.69802	0.501581	0.0511118	0.169004	0.0924835	0.127091	0.10378
Col4a5	8.99625	8.15201	4.04967	243.826	63.4965	2.2505	6.16409
Col4a6	0.486324	0.294443	1.05342	1.85193	2.41724	0.0956506	0.266454
Cstf2	0.340152	0.146359	0.07799	0.0479926	0.0512034	0.0535643	0.0609769
Ctps2	1.32146	0.396525	0.952548	0.269573	0.442956	0.916742	1.60095
Cul4b	0.910692	0.588757	0.368024	0.123	0.13319	0.240886	0.227501
Cxcr3	2.70525	2.00884	0.103968	0.0177969	0.00861869	0.177799	0.295895
Dach2	3.06382	1.04017	0.960853	0.683832	0.43278	0.320627	0.83675
Dcx	2.35205	2.76845	0.250675	0.387949	0.0697343	0.101475	0.128742
Ddx26b	0.819044	0.246338	0.194311	0.131302	0.0766463	0.241319	0.36914
Ddx3x	1.01855	0.545115	0.168019	0.300795	0.275789	0.1531	0.160773
Diap2	7.83641	1.68229	0.255692	0.52182	0.651929	0.284081	0.259814
Dkc1	0.382075	0.218903	0.0927553	0.0379497	0.0552761	0.0277932	0.0205698
Dlg3	1.52073	0.192701	0.659972	2.43559	1.93972	0.235993	0.403418
Dnase1l1	1.76472	5.82696	0.912486	1.10159	0.920811	1.56433	1.5749
Dock11	37.7513	0.587458	0.841721	0.0421096	0.0566599	0.473503	0.343544
Drp2	0.557226	0.489947	0.272128	0.302616	0.159057	0.191617	0.332718
Dynlt3	1.5887	0.674871	0.111335	0.118502	0.120152	0.0330414	0.0389619
Ebp	0.645752	1.36715	0.775148	1.60708	2.0726	0.645958	1.04858
Eda	0.956748	0.0969431	0.647176	1.14257	0.834811	0.167469	0.340881
Efnb1	1.36936	15.3847	0.693267	4.48664	2.98635	0.453027	0.499789
Eif2s3x	1.64441	1.07335	0.0848713	0.137721	0.21255	0.0415415	0.0378635
Elk1	0.661527	0.818148	504.742	450.476	931.046	208.312	346.488
Emd	1.82344	0.625381	1.618	1.10602	1.38292	0.635193	0.609714
Enox2	0.330858	1.34623	0.332846	0.25244	0.333689	0.132241	0.260658
F9	0.0456089	0.0431913	10.2175	2.30319	1.24881	3.33873	9.63956
Fam122b	0.160858	0.755739	0.533795	0.201755	0.283008	0.124526	0.511041
Fancb	1.04567	1.08034	0.997021	0.544779	0.812111	0.875582	0.838264
Fgd1	1.82016	1.34758	0.239453	0.792385	0.500694	0.0879298	0.125244
Fgf13	2.6408	2.3141	0.153299	0.0166421	0.026413	0.0449409	0.0901738
Figf	9.26726	0.883588	11.8995	35.2544	11.7394	1.33538	1.3281
Flna	8.84549	1.13875	10.146	18.0575	31.1825	16.6016	14.0327
Fmr1	0.913961	0.384116	0.92194	0.480661	0.398923	0.243011	0.242146
Foxp3	1.08143	1.04307	0.0568291	0.217549	0.0124	0.0168683	0.0234742
Ftsj1	0.861198	0.407314	0.579268	0.550153	0.943615	0.405099	0.462696
Fundc1	0.707662	1.13489	0.723195	0.495086	0.710087	0.997413	1.32363
Fundc2	0.844084	0.666387	2.0287	0.998866	1.61084	0.52125	0.673591
G6pdx	2.65714	0.780673	0.680198	1.61541	2.08689	0.293688	0.274075
Gab3	0.915074	4.67187	0.960409	0.594057	0.174088	0.411657	3.95177
Gdi1	1.34864	0.782929	0.0118987	0.0153513	0.0180894	0.00557723	0.00832555
Gdpd2	1.24072	0.0164532	0.0342783	2.17027	0.709757	0.00381179	0.0105472
Gemin8	0.920038	0.537031	0.307067	0.67714	0.892647	0.268966	0.422804
Gjb1	0.652397	0.805271	0.0652156	6.59078	6.08079	0.877178	1.14351
Gla	0.16989	0.754071	9.59651	18.8494	21.5813	9.07087	8.53295
Glod5	0.00631346	1.00534	0.0853686	0.0768069	0.113396	0.0651695	0.128986
Glra4	0.904369	0.864826	0.301608	0.280081	0.046435	0.571548	0.771322
Gm715	2.59872	4.05677	0.945048	3.26515	1.1224	0.542461	1.39379
Gm9	0.828195	0.980199	0.13645	0.102699	0.0874927	0.049791	0.0808101
Gnl3l	1.01178	0.942028	0.0393258	0.0279885	0.0287702	0.0106922	0.0124613
Gpkow	0.837043	0.626328	0.494458	0.582309	0.743527	0.908163	0.902816
Gpm6b	51.3492	0.95569	1.3847	9.40497	2.46043	1.15157	2.00839
Gpr165	0.724391	0.863333	0.220122	0.086164	0.0781195	0.250865	1.38291
Gprasp1	0.962447	0.211643	0.129713	0.101359	0.0705691	0.221636	0.255675
Gripap1	1.16987	0.678812	0.302676	0.162226	0.139462	0.410586	0.447831
Gspt2	0.304045	4.37125	0.488351	0.476565	0.247673	0.314138	0.839299
Gyk	0.557975	0.703388	0.0451708	0.177885	0.135912	0.209766	0.0673229
Hccs	0.475604	0.53784	8.83292	7.1722	6.43074	14.3389	10.3654
Hcfc1	1.01428	0.620432	2.38115	2.24273	4.14947	2.53	3.09544
Hdac6	0.633309	0.4696	0.276564	0.289819	0.387579	0.15643	0.181483
Hdac8	1.18383	0.614804	0.117051	0.256357	0.135189	0.0288529	0.0459469
Heph	10.8981	63.2858	4.94139	99.2749	71.0955	0.48286	2.33105
Hmgb3	0.153473	0.389548	0.167205	0.160856	0.166133	0.0495977	0.0950058
Hnrnph2	1.74917	0.314554	0.0636042	0.0346909	0.0392682	0.0510831	0.0400876
Hs6st2	139.391	0.354186	6.25561	70.7591	17.1292	0.869167	2.87831
Hsd17b10	0.682318	0.483646	0.688562	1.32566	2.77319	1.37986	1.38205
Htatsf1	0.465301	1.14427	0.171809	0.0305017	0.0448854	0.0175775	0.0223874
Htr2c	0.888729	0.902375	0.0807305	0.21626	0.0637334	0.0779165	0.0896651
Huwe1	0.586452	0.36974	2.76529	1.50629	1.51188	1.30348	1.31907
Idh3g	0.495361	0.686401	0.198807	0.168347	0.176905	0.158796	0.157685
Ids	1.35034	1.26757	0.21425	0.0988488	0.131535	0.110305	0.124099
Igbp1	1.1255	0.386593	0.0601904	0.0410707	0.043338	0.024667	0.028433
Igsf1	0.850409	1.00459	0.132465	0.173894	0.134543	0.0784014	0.124762
Ikbkg	5.27834	2.16534	0.322906	0.200318	0.307052	0.19409	0.48049
Il13ra2	2.52978	0.298142	0.335688	0.6476	0.0719557	0.0434147	0.0612012
Il2rg	2.11101	8.90156	0.0293287	0.00420588	0.00429071	5.90596	4.13819
Iqsec2	0.472029	0.437775	0.829483	3.82873	2.78929	0.666689	0.500326
Irak1	0.779748	0.601756	0.222282	0.169368	0.182127	0.180345	0.290252
Itm2a	83.0779	36.971	0.31052	0.0453526	0.0860065	2.1979	2.80284
Kcnd1	0.630398	0.735983	0.643583	0.539668	0.586313	0.951566	0.889884
Kcne1l	0.672413	0.72524	1.56861	1.68314	0.768978	0.367235	0.854044
Kif4	1.39519	0.334803	0.260268	1.39536	0.905461	0.14302	0.104957
Klhl13	103.31	69.2301	0.699445	12.9167	16.4536	3.45287	3.49924
Klhl15	0.417481	1.1902	0.212813	0.147507	0.197459	0.218295	0.20396
L1cam	0.515663	0.931397	0.0382521	0.0295317	0.0118156	0.00545484	0.00848367
Lage3	1.17445	0.606809	0.325983	0.511778	0.435965	0.302992	0.32956
Lamp2	0.733928	0.435084	0.230395	0.879446	0.68766	0.20047	0.257942
Las1l	1.29321	0.953786	0.863877	0.328717	0.250797	0.191036	0.217239
Lonrf3	0.263389	0.623038	0.301878	27.4728	0.93287	0.683615	0.466515
Maged1	1.53826	0.821166	1.68853	40.1892	68.4025	1.93499	1.98501
Maged2	2.32522	1.07185	6.226	17.9776	9.10566	0.425415	0.607234
Magix	0.577563	0.719734	0.0574959	0.722686	0.0987277	0.0472003	0.0913513
Mamld1	1.20162	1.49277	0.08855	0.0900796	0.131431	0.0835672	0.230992
Maoa	2.5387	0.811941	0.451206	1.42656	1.1882	0.623976	0.476931
Mbnl3	0.134804	0.403642	0.0478664	0.0411381	0.0415863	0.0412079	0.0449716
Mbtps2	0.971202	0.470267	0.0167949	0.00580862	0.0100677	0.00898191	0.0143757
Mcts1	1.22637	0.679104	0.513712	0.248702	0.307473	0.83381	0.78986
Mecp2	0.542999	0.367599	0.43645	0.265292	0.310043	0.331905	0.585146
Med12	0.931052	0.452298	0.211696	0.117093	0.167245	0.224671	0.226129
Med14	1.77475	0.563537	0.740741	0.34357	0.365419	0.260748	0.311158
Mid1	2.86214	1.21136	1.09559	0.407741	0.28332	0.0708927	0.220848
Mid1ip1	19.8561	0.632084	0.0672633	2.86529	2.84055	0.489759	0.458606
Morc4	0.271881	0.188722	0.131881	2.68208	5.22006	0.0647032	0.0541572
Morf4l2	1.0653	0.651326	0.714045	0.585108	0.505047	0.587673	0.531823
Mospd1	0.519894	0.712358	0.855528	0.682427	0.759429	0.805219	1.38521
Mospd2	4.24588	1.71654	0.180405	0.196433	0.152484	0.240796	0.409182
Mpp1	1.9164	2.44141	0.622784	0.978415	1.77016	1.0638	0.724485
Msn	3.92862	1.32427	2.49713	2.15009	2.97333	5.80179	5.69184
Mtcp1	0.946782	0.618869	0.254671	0.0681853	0.0707878	0.146239	0.276238
Mtm1	0.477736	0.34177	0.159	0.157221	0.104687	0.0135639	0.0222316
Mtmr1	0.874862	1.01096	0.531057	0.460954	0.552891	0.257063	0.211026
Mum1l1	2.59807	3.55749	4.19418	20.8056	34.4992	17.4401	79.0911
Ndufa1	0.4319	0.832821	0.407367	0.27825	0.403183	0.310817	0.335335
Ndufb11	0.554865	0.704616	0.15971	0.197921	0.27389	0.137051	0.153172
Ngfrap1	6.17319	5.51632	0.464711	0.791317	0.733398	0.374934	0.532329
Nkrf	0.404697	0.400572	0.0899338	0.037788	0.0652783	0.0945814	0.094567
Nono	1.10738	0.359357	0.773666	0.314292	0.435581	0.301269	0.334902
Nsdhl	1.73666	0.258086	0.0571983	0.0972718	0.126232	0.27157	0.160471
Nxf2	0.0431111	0.039111	1.31497	1.68267	0.531145	2.11631	1.75596
Nxf7	1.2887	1.57867	0.256289	0.471046	1.43428	0.0676288	0.166554
Nxt2	0.742846	0.971331	1.78428	6.9458	6.50684	3.3453	4.29652
Obp1a	0.593081	0.654651	2.89388	7.59372	21.9726	2.65393	11.019
Ocrl	1.38008	0.679424	4.89607	5.25195	4.87724	2.97751	4.5594
Ofd1	1.23799	0.522887	0.676678	0.0946109	0.086509	0.0988685	0.218052
Ogt	0.612875	0.177458	0.243066	0.0603763	0.0626674	0.0904171	0.150922
Ophn1	0.575177	0.636684	0.656514	5.36906	1.21475	0.300494	0.476532
Opn1mw	0.200267	0.210356	0.551827	0.217883	0.907849	0.358251	0.715723
Otud5	1.13534	0.646399	1.69776	1.38804	1.31671	0.524711	0.684389
Pabpc5	0.745571	0.797421	1.01129	0.50471	0.502374	1.49456	6.17599
Pcdh11x	1.10449	1.21266	4.98702	4.52911	4.22978	0.493989	0.303929
Pcdh19	2.09318	0.28656	3.49377	3.15186	2.82507	1.3035	1.14891
Pcsk1n	4.33699	3.61852	2.50271	1.91512	7.74147	1.36749	1.51999
Pcyt1b	4.41731	1.50643	0.28082	0.205581	0.278113	0.0985235	0.611782
Pdha1	0.881885	0.826637	0.102724	0.0654571	0.0762538	0.0877892	0.0938493
Pdk3	1.59016	1.14425	0.240984	0.252326	0.350792	0.186011	0.199141
Pdzd11	1.11213	0.595845	0.433016	0.608793	1.04743	0.286619	0.388714
Pdzd4	0.616613	0.24826	1.28642	0.564294	0.569007	0.341402	0.177616
Pfkfb1	0.240608	1.48235	0.391312	0.0670628	0.0822545	0.123542	0.280354
Pgrmc1	1.54165	0.822781	0.331088	0.471872	0.513471	0.317649	0.405345
Phf6	0.792509	0.418796	3.30551	0.460709	0.267935	1.5554	1.54567
Phf8	0.951377	1.18042	0.855155	0.395613	0.589293	0.259456	0.356186
Phka1	1.48385	0.437038	0.505393	4.04361	8.51885	0.550371	0.882126
Phka2	1.05723	0.818896	2.04305	0.83344	1.28041	1.9306	2.72629
Piga	0.210942	0.235521	0.36311	0.217901	0.193906	0.229295	0.0533019
Pin4	0.837677	0.47093	0.487999	0.310957	0.372546	0.064733	0.0559104
Pir	2.68359	2.77707	0.359927	3.49113	1.74387	0.0695677	0.0756029
Pja1	1.49772	0.672224	1.24237	0.316644	0.394047	0.943965	0.853593
Plp1	0.568796	0.817085	0.157542	0.0449674	0.0756849	0.0988626	0.117913
Plp2	0.99046	1.67479	1.04137	2.31012	2.7499	0.658875	0.632912
Pls3	4.38229	0.908981	0.425072	11.3645	13.6648	0.581756	0.437675
Plxna3	0.296308	0.264455	0.0976513	0.12139	0.165161	0.0361954	0.0537623
Plxnb3	1.30373	2.26154	0.056448	0.422912	0.22087	0.0958531	0.165746
Pnck	3.98936	4.64395	0.878758	1.00881	10.2186	0.289381	1.0229
Pola1	0.49007	0.545283	0.543393	0.362803	0.479404	0.419473	0.261515
Porcn	0.289845	0.312337	0.101104	0.608585	0.258868	0.00770606	0.0523207
Pou3f4	2.16866	2.03366	0.290004	0.753505	0.142178	0.165594	0.49725
Ppp1r3f	1.33246	0.345903	0.107635	0.0344728	0.0228161	0.067088	0.0452534
Pqbp1	1.36734	0.717696	0.422032	0.250127	0.377714	0.151763	0.183769
Prdx4	1.19642	0.757146	1.34038	8.23999	7.41468	3.23565	3.04857
Prickle3	0.551165	1.39598	0.450126	0.394721	0.392337	0.00623359	0.0054304
Prkx	1.89479	1.53781	1.17935	0.855415	0.760591	0.403186	0.329982
Prps1	0.456521	0.306959	0.21378	0.0734557	0.112808	0.956769	0.713308
Prps2	0.977193	0.559207	0.0112156	0.0211988	0.0427641	0.022888	0.0424268
Prrg1	8.92485	0.234789	0.835112	0.451051	0.356001	0.379971	0.978835
Prrg3	2.11389	0.292388	0.00308029	0.149299	0.141536	0.0725375	0.112682
Psmd10	1.81023	1.37257	0.441925	0.296363	0.401399	0.180085	0.219473
Ptchd1	1.83113	1.37617	0.580169	0.48559	0.27262	0.265633	0.229879
Rab33a	0.411211	0.658098	0.323483	0.12749	0.0886582	0.0577417	0.0879324
Rab9	0.87643	0.589146	0.179801	0.311435	0.31829	0.339506	0.31728
Rab9b	0.823972	1.14642	0.183236	0.0903557	0.155022	0.880444	2.50546
Rbbp7	0.872401	0.386914	0.184652	0.119052	0.148667	0.134268	0.163478
Rbm10	0.381237	0.427546	0.195591	0.104156	0.104322	0.129641	0.158206
Rbm3	1.06506	0.700377	1.40249	0.271216	0.360636	0.562624	0.523008
Rbmx	0.354854	1.95873	0.247616	0.299274	0.266141	0.302288	0.328091
Rbmx2	0.650554	0.355427	0.155459	0.0447351	0.0618279	0.0738655	0.0665349
Renbp	0.690512	0.849667	0.0644786	6.46017	1.88262	0.615544	0.997239
Rhox9	0.652325	0.867264	0.0695075	0.0697096	0.0472837	0.0461103	0.115743
Ribc1	0.346344	1.19315	0.0826979	0.119108	0.0763983	0.032526	0.0468777
Rnf113a1	1.78414	0.714812	0.421502	0.163844	0.163798	0.119987	2.68314
Rnf128	297.768	25.0125	16.5485	69.2538	21.7745	3.81793	4.63223
Rp2h	6.69357	1.17356	0.198595	0.180768	0.237187	0.082178	0.104007
Rpgr	0.320481	0.5743	0.0815148	0.108661	0.0999559	0.0648171	0.189125
Rpl36a	0.416516	0.231123	0.371709	0.288784	0.916697	0.378916	0.406105
Rps6ka3	1.17685	0.726831	0.123114	0.0423956	0.058337	0.0506209	0.0501255
Rs1	1.11715	3.00438	0.860488	0.717762	0.339656	0.214509	0.258177
Scml2	0.901823	1.08315	0.743953	1.05074	1.54854	1.89484	0.336685
Sh3bgrl	2.95795	0.484411	0.346191	0.407678	0.322588	0.158626	0.331281
Sh3kbp1	1.17843	0.819089	0.093445	0.0125417	0.0140216	0.208253	0.139391
Shroom4	1.11799	1.73084	0.0104761	0.254763	0.0960572	0.0359026	0.0882288
Slc10a3	2.57317	1.84896	1.60353	0.989121	1.26564	0.853191	1.65515
Slc25a14	0.889601	1.08738	0.533633	0.314899	0.187515	0.141789	0.290701
Slc25a5	0.478469	0.875635	0.166095	0.218955	0.269273	0.179455	0.157843
Slc35a2	1.21276	1.21877	0.35379	0.435296	0.330102	0.117376	0.135615
Slc6a8	0.966827	1.52651	2.8073	21.7223	10.0142	0.687769	0.757171
Slc7a3	0.013504	0.0101208	0.201245	0.275849	0.324472	0.272507	0.218845
Slc9a6	1.76849	2.93364	0.204898	0.285388	0.464969	0.25277	0.396066
Slitrk4	0.447087	0.423736	0.074198	0.0573802	0.107643	0.0868722	0.12187
Smarca1	1.2803	0.763285	0.154934	0.56396	0.913826	0.159665	0.266568
Smc1a	0.770252	0.57074	1.66537	0.789314	1.24534	0.633859	0.624575
Sms	0.419347	0.305272	0.213024	0.300991	0.320927	0.196593	0.292998
Snx12	1.58396	0.769702	1.34857	0.931927	0.99404	0.205824	0.26352
Spin4	1.73667	0.351495	0.286554	0.427299	0.386898	0.0592193	0.0556222
Srpx2	54.9058	34.7769	138.028	169.72	93.9208	10.5217	39.7692
Ssr4	0.979237	0.885909	1.57646	1.9752	3.52155	2.15903	2.27306
Stag2	1.13664	0.4085	0.252267	0.150655	0.195937	0.590532	0.702484
Stard8	2.11142	4.99965	0.0259119	0.307562	4.35179	0.0826016	0.258873
Suv39h1	2.7608	3.16709	0.045978	0.0196035	0.049207	0.037797	0.0388373
Syap1	1.10855	0.834962	0.932645	0.390206	0.470492	1.53809	1.86376
Syn1	35.1292	7.7225	6.84432	9.86039	3.35122	3.45631	2.85021
Syp	0.179163	0.208852	2.07862	2.49579	1.37245	1.79883	1.47527
Taf1	1.07617	0.528689	0.0762695	0.0238823	0.0249813	0.0207755	0.0242268
Taf7l	0.5084	0.559282	1.09423	0.749119	1.76225	14.5648	7.17282
Taz	2.12268	0.440662	0.181261	0.119015	0.116426	0.140782	0.243218
Tbc1d25	0.930592	0.567985	0.457758	0.597235	0.746315	0.29256	0.455739
Tbc1d8b	1.75994	1.46557	0.440801	0.358513	0.291619	0.385002	0.575048
Tbl1x	2.4776	0.95702	0.201167	0.236979	0.490047	0.0816662	0.0813925
Tceal8	24.4702	4.13005	0.212946	5.58528	3.46097	0.188023	0.207951
Tcfe3	2.72578	1.10567	0.534155	1.47328	1.627	0.66591	0.503362
Thoc2	0.602217	0.333562	0.461368	0.0833304	0.0690089	0.109405	0.134808
Timm17b	0.80034	0.819703	0.355396	0.317577	0.631275	0.349026	0.515289
Timm8a1	0.277188	0.214332	1.3904	1.187	1.09452	0.245116	0.145238
Timp1	29.9265	1.55956	77.2039	140.307	181.721	144.657	114.298
Tlr13	309.983	216.579	10.1548	85.6536	14.5715	13.3772	39.7821
Tlr7	27.176	17.7056	5.9559	19.4682	15.2763	2.76587	5.25637
Tlr8	2.47068	4.31766	0.447614	2.17254	0.196447	0.504354	0.80878
Tmem164	1.3247	1.0626	0.305396	1.78973	1.61268	1.20765	2.36005
Tmem29	0.781794	1.1143	0.66876	0.391173	0.388728	0.278603	0.507678
Tmlhe	0.190869	0.131434	0.202263	0.04253	0.0623815	0.0473279	0.0539071
Trappc2	1.81665	1.30697	0.0623346	0.0310949	0.0482709	0.131562	0.233723
Trex2	0.767267	0.75349	0.294322	0.436503	0.30175	0.473473	0.109034
Trmt2b	1.35262	0.543707	0.315528	0.370868	0.389998	0.0935725	0.142086
Tro	7.5826	0.289422	1.27918	0.729794	2.15558	0.123695	0.266056
Tsc22d3	1.52849	0.355515	0.238386	0.308558	0.297865	0.30954	1.04922
Tsr2	0.306013	0.346606	0.0452604	0.0452426	0.0483409	0.0335456	0.0427181
Uba1	1.49164	0.788275	1.22212	2.66661	5.66829	3.22822	2.38706
Ube2a	1.3173	0.950741	0.283535	0.33072	0.292612	0.548165	0.412213
Ubl4	1.62953	0.520919	0.646456	0.369929	0.611394	0.287936	0.319999
Ubqln2	86.0085	0.663081	0.412637	0.30999	0.409061	0.320624	0.52674
Upf3b	0.452854	0.485756	0.262414	0.028995	0.0332111	0.081101	0.0871552
Usp11	0.427944	0.0713145	0.0746794	0.102469	0.0980004	0.11772	0.170192
Usp9x	1.48836	0.526782	0.0815362	0.0726639	0.10759	0.0249531	0.0276296
Utp14a	1.56966	1.02056	0.0306219	0.00703227	0.00923654	0.0148516	0.0137811
Uxt	0.571728	0.503829	1.02977	2.01588	1.63866	0.721528	0.642207
Vbp1	0.821494	0.589609	0.180878	0.0488333	0.0526982	0.107997	0.119794
Vsig4	2.01096	1.97142	0.313378	0.423158	0.137747	0.159118	0.135238
Was	4.31951	4.98642	0.354036	0.292027	0.335627	1.46479	6.93148
Wbp5	4.93048	1.97234	0.142013	1.40742	0.742874	0.335552	0.410029
Wdr13	1.08692	0.900037	0.468369	0.635061	0.759639	0.166294	0.27388
Wdr44	1.39814	1.62027	0.0448207	0.0268884	0.0200836	0.00713884	0.00910164
Wdr45	0.625973	0.716961	0.0987887	0.0780696	0.110508	0.17007	0.214263
Yipf6	0.715917	0.627603	0.0404114	0.0537002	0.0531866	0.0095004	0.0143159
Zbtb33	0.914521	0.418288	0.202141	0.141057	0.0908403	0.199948	0.254596
Zc4h2	2.5431	1.04555	0.557963	0.275239	0.356213	0.195684	0.439588
Zcchc13	1.45139	1.56314	0.240472	0.352577	0.188168	0.145075	0.422655
Zdhhc9	3.94497	1.60173	0.96568	1.52432	1.38792	1.06785	1.54833
Zfp275	1.21509	0.4403	0.235001	0.181016	0.249451	0.156703	0.294141
Zfp280c	0.598745	0.27815	0.920196	0.252146	0.279395	0.332699	0.349998
Zfp449	1.20475	0.513364	0.102945	0.220591	0.140971	0.0439549	0.108598
Zfx	1.06345	0.538234	0.455417	0.268337	0.331007	0.205063	0.222502
Zmym3	0.832763	0.238727	0.245468	0.269611	0.289622	0.131231	0.218345
Zrsr2	2.53854	0.612959	0.171016	0.0446314	0.047644	0.0270918	0.0407507

## Sheet: TC5 vs others
# Column A:Gene Symbol
(Column B~H: value of division method between TC5 vs other cells(>1 up-regulated,<1 down-regulated
Symbol	fibroblast	stem	ATII	CD8_T_BL	CD8_T_LL	basal_cell	duct_cell
1110012L19Rik	1.88201	0.676127	1.63598	0.822999	1.04848	0.561614	0.677941
1110059M19Rik	0.030764	1.41131	0.110592	0.376217	0.342129	0.181287	0.221948
1500032P08Rik	0.53384	0.783774	1.25225	0.223225	0.15217	0.730026	1.49406
1600014K23Rik	1.50751	1.35008	0.327301	0.320704	0.258271	0.0620257	0.256106
1600025M17Rik	2.00967	2.13938	0.692276	0.588508	0.372111	0.78476	0.539746
1700014N06Rik	4.67618	6.41768	2.76611	3.51437	0.502464	0.355621	0.755395
1700018G05Rik	0.899179	1.18534	0.0746347	0.0698065	0.0812857	0.160557	0.37253
1700045I19Rik	1.33763	1.44957	0.0968367	0.0967793	0.285477	0.164682	0.248533
1810030O07Rik	1.10564	0.779402	0.328459	0.250949	0.215732	0.109148	0.156687
2010204K13Rik	0.219246	0.574653	0.0485447	0.136157	0.379546	0.0924235	0.0605014
2210013O21Rik	1.51467	0.845627	1.30697	1.5687	1.82502	0.495587	0.666417
2610002M06Rik	0.730455	0.582363	0.199962	0.114684	0.14586	0.0781524	0.146545
2610029G23Rik	1.27187	0.898053	1.27272	1.06583	0.973153	0.950455	0.714132
2610030H06Rik	1.22196	0.921395	0.577183	0.730435	0.941332	0.436867	0.643635
2900054C01Rik	0.659388	1.29672	0.0453455	0.229709	0.169206	0.0417543	0.133965
2900056M20Rik	0.68467	0.163009	3.71104	0.0180601	0.0142056	0.0421362	0.159674
3830417A13Rik	0.00511814	2.02307	0.168304	0.241455	0.129328	0.0354063	0.12273
4732460I02Rik	0.739863	0.614082	0.505261	0.167697	0.160128	0.246202	0.299714
4930480E11Rik	0.493653	0.468268	4.2938	6.86532	1.01052	0.695532	4.05041
5530601H04Rik	3.17871	0.803647	0.940713	0.312372	0.409502	0.188502	0.389735
5730416F02Rik	2.67023	2.43734	5.19086	21.7624	2.1319	0.331666	0.45588
6720401G13Rik	0.784587	1.33358	1.06646	0.513226	0.551688	0.0708722	0.120931
A630033H20Rik	2.04093	0.662944	0.745391	0.179614	0.678673	13.3207	1.88468
A830080D01Rik	0.761493	0.762272	0.643103	0.126881	0.0888698	1.51925	1.25264
Abcb7	0.727615	0.665958	0.0561588	0.0380681	0.0636834	0.0382702	0.041797
Abcd1	1.07068	1.01202	0.00698653	0.0260362	0.0242982	0.0155428	0.0339302
Acot9	1.85267	2.02616	0.797343	0.27214	0.375429	0.61126	0.451505
Acsl4	2.76642	0.988335	0.316178	1.75792	1.28257	1.44909	1.61529
Aifm1	0.652927	0.678241	1.38256	0.642925	0.70412	0.903237	1.13789
Alg13	0.773084	1.47671	0.366598	0.209657	0.186569	0.0706283	0.0681826
Amot	20.3941	10.2833	13.2749	13.4294	10.9233	2.68018	5.28758
Ap1s2	3.50086	1.3137	0.767124	0.254727	0.221355	1.60635	1.83047
Apex2	1.17568	1.22856	0.152955	0.245589	0.509276	0.176881	0.123361
Apln	0.515309	0.497958	0.122695	0.538735	0.336133	0.933856	2.01557
Apool	0.915192	0.852526	1.98834	0.624409	0.722295	0.71693	1.13426
Ar	0.352761	2.90606	0.272959	0.0140562	0.0161757	0.324973	0.133947
Araf	1.5539	1.46562	1.77613	1.07246	1.38346	1.21793	1.72555
Arhgap4	1.00135	1.14437	0.303692	0.0702244	0.0630751	0.173697	0.231656
Arhgef6	0.872102	1.92018	1.99771	0.738037	0.561923	4.61643	5.96215
Armcx1	1.8888	0.80138	1.09369	0.783836	0.608675	0.616477	2.29175
Armcx2	8.38857	0.753159	1.97597	0.260253	0.289142	0.775782	2.3923
Armcx3	1.21056	1.10246	0.660702	0.611758	0.459226	0.287065	0.69262
Armcx5	1.60539	0.882292	1.42489	0.509181	0.463595	0.885316	2.0443
Armcx6	11.4731	1.55645	1.6564	6.4185	3.98811	0.594065	1.53395
Arr3	1.88519	1.96877	0.224623	0.239815	0.13845	0.442689	0.434158
Atf1	0.528426	0.537353	0.152208	0.0838169	0.0719472	0.0433102	0.0577524
Atp11c	0.606179	0.643972	1.59697	0.194841	0.183832	0.803764	0.824956
Atp6ap1	1.46869	1.52085	0.0417473	0.141974	0.144917	0.107194	0.124491
Atp6ap2	0.394135	0.481072	0.122791	0.0801515	0.0700651	0.0441407	0.0438674
Atp7a	8.75264	8.45036	0.273587	0.552867	0.387673	0.50385	0.500431
Atrx	1.26239	0.46163	0.0909402	0.0266807	0.0226368	0.0215749	0.0302116
Avpr2	1.64987	1.14626	0.112935	0.120051	0.0476282	0.23388	0.403101
BC022960	0.263604	0.166563	4.50017	6.69854	2.61662	0.235427	0.832768
BC023829	1.25411	1.13647	0.264973	0.20406	0.215414	0.326912	0.575146
BC065397	0.741987	0.591315	0.367532	0.224499	0.274578	0.10894	0.168745
Bcap31	1.82632	1.74952	0.27682	0.306915	0.416424	0.187293	0.209824
Bcor	2.9945	1.04633	0.788722	0.662069	1.14748	0.332437	0.356936
Bcorl1	4.37989	1.27421	0.865031	0.683465	0.430546	0.61617	0.510689
Bex1	10.8179	12.3779	0.0124078	0.0875768	0.0378136	0.0635958	0.101766
Bgn	26.4373	1.77535	0.767842	11.6994	8.38025	4.00137	1.73894
Bmx	2.38827	2.32422	0.378132	1.44466	5.21685	0.190459	0.130575
Brcc3	1.1688	0.867089	1.83118	0.891095	0.893327	0.528162	1.02459
Brwd3	2.21397	2.26819	0.460921	0.746794	0.342327	0.112911	0.101771
C1galt1c1	1.40949	1.54841	0.370199	1.22534	1.22087	0.92854	1.0668
C330007P06Rik	1.58078	1.16653	0.990837	1.1245	1.11367	0.769145	0.908307
Capn6	0.0774554	0.66248	0.229521	0.481692	0.884806	0.11996	0.249632
Cask	24.0894	0.592082	0.481153	2.32162	1.87206	0.226181	0.30224
Ccdc120	7.54092	4.1516	0.0652414	8.15092	7.395	0.0585881	0.0599388
Cd99l2	11.736	11.2542	0.489698	2.16543	1.78154	0.113994	0.240927
Cenpi	1.08002	0.411352	0.535248	0.592092	0.750635	0.232512	0.297412
Cetn2	1.3137	1.44338	0.793549	0.449976	0.609021	0.405164	0.620596
Cfp	6.05345	7.53311	2.15381	113.119	9.46097	41.5238	36.306
Chic1	0.665197	0.462257	0.219152	0.0615344	0.0749016	0.137681	0.314593
Chm	3.16048	1.61642	0.113889	0.0572406	0.0569465	0.296879	0.340009
Cited1	0.999561	0.366207	2.56211	5.77937	3.12158	2.53242	0.79062
Clcn5	10.0273	1.86414	0.189958	0.628105	0.343717	0.472338	0.385702
Col4a5	11.5528	10.4687	5.20051	313.117	81.5409	2.89005	7.91581
Col4a6	0.850375	0.514857	1.84199	3.23824	4.22673	0.167253	0.465915
Cstf2	0.571191	0.24577	0.130963	0.0805902	0.0859819	0.0899463	0.102394
Ctps2	1.81845	0.545652	1.31079	0.370956	0.609545	1.26151	2.20305
Cul4b	1.28662	0.831794	0.519942	0.173774	0.18817	0.340323	0.321412
Cxcr3	2.21235	1.64283	0.085025	0.0145543	0.00704837	0.145404	0.241983
Dach2	2.1238	0.721033	0.66605	0.474023	0.299997	0.222255	0.580024
Dcx	1.42855	1.68145	0.152251	0.235626	0.042354	0.061632	0.0781933
Ddx26b	0.757258	0.227755	0.179652	0.121397	0.0708643	0.223114	0.341293
Ddx3x	1.53936	0.823844	0.253931	0.454598	0.416806	0.231383	0.24298
Diap2	10.3049	2.21221	0.336234	0.686193	0.857286	0.373566	0.341655
Dkc1	0.487418	0.279258	0.118329	0.048413	0.0705166	0.0354562	0.0262412
Dlg3	3.10489	0.393439	1.34747	4.97276	3.96034	0.481828	0.823663
Dnase1l1	1.35546	4.47564	0.700873	0.846124	0.707267	1.20155	1.20966
Dock11	42.7415	0.665113	0.952987	0.047676	0.0641497	0.536095	0.388956
Drp2	0.792855	0.697127	0.3872	0.430581	0.226316	0.272644	0.473412
Dynlt3	3.23045	1.37228	0.226388	0.240961	0.244316	0.0671861	0.0792249
Ebp	1.02525	2.1706	1.23069	2.55153	3.29063	1.02558	1.66481
Eda	1.38747	0.140586	0.938528	1.65695	1.21063	0.242863	0.494343
Efnb1	5.19384	58.3523	2.62948	17.0173	11.3269	1.71828	1.89564
Eif2s3x	2.01821	1.31734	0.104164	0.169027	0.260866	0.0509846	0.0464705
Elk1	0.911383	1.12716	695.381	620.619	1282.7	286.99	477.355
Emd	3.06141	1.04997	2.71651	1.85692	2.32181	1.06644	1.02366
Enox2	0.424069	1.7255	0.426618	0.323558	0.427697	0.169496	0.334091
F9	0.144861	0.137182	32.4525	7.3153	3.96641	10.6043	30.6168
Fam122b	0.197905	0.929794	0.656733	0.248222	0.348188	0.153206	0.628739
Fancb	1.15725	1.19561	1.1034	0.602907	0.898763	0.969006	0.927707
Fgd1	1.98019	1.46607	0.260506	0.862052	0.544716	0.0956606	0.136255
Fgf13	12.6388	11.0752	0.733685	0.079649	0.126412	0.215086	0.43157
Figf	3.11473	0.296975	3.99942	11.849	3.94563	0.448822	0.446376
Flna	14.1281	1.81882	16.2053	28.8415	49.8048	26.5162	22.4132
Fmr1	1.39085	0.584541	1.40299	0.731461	0.607074	0.369811	0.368493
Foxp3	1.37839	1.32949	0.0724345	0.277288	0.015805	0.0215004	0.0299202
Ftsj1	1.30525	0.617333	0.877951	0.833823	1.43016	0.613977	0.701273
Fundc1	0.668558	1.07217	0.683233	0.467728	0.670849	0.942298	1.25048
Fundc2	1.20023	0.947555	2.88467	1.42032	2.2905	0.741181	0.957799
G6pdx	3.36869	0.989728	0.862347	2.048	2.64573	0.372334	0.347469
Gab3	1.52432	7.78237	1.59984	0.989574	0.289995	0.685734	6.58282
Gdi1	1.70287	0.98857	0.015024	0.0193834	0.0228407	0.00704212	0.0105123
Gdpd2	0.963884	0.0127821	0.0266299	1.68603	0.551392	0.00296128	0.00819383
Gemin8	1.75599	1.02498	0.58607	1.2924	1.70372	0.513352	0.806969
Gjb1	0.967474	1.19418	0.0967116	9.77381	9.01752	1.30081	1.69577
Gla	0.229045	1.01663	12.9379	25.4126	29.0957	12.2293	11.5041
Glod5	0.00697622	1.11088	0.0943303	0.0848698	0.1253	0.0720107	0.142527
Glra4	1.11494	1.06619	0.371833	0.345294	0.0572467	0.704625	0.950913
Gm715	1.32527	2.06884	0.481948	1.66514	0.572392	0.27664	0.710794
Gm9	1.14907	1.35996	0.189315	0.142488	0.12139	0.0690817	0.112119
Gnl3l	2.27451	2.1177	0.0884052	0.0629186	0.0646759	0.0240362	0.0280132
Gpkow	1.20557	0.902086	0.712157	0.838686	1.07088	1.30801	1.30031
Gpm6b	98.3224	1.82993	2.65139	18.0084	4.71117	2.205	3.84562
Gpr165	0.743496	0.886102	0.225928	0.0884365	0.0801798	0.257481	1.41938
Gprasp1	1.86069	0.409167	0.250773	0.195956	0.13643	0.428485	0.494293
Gripap1	1.33533	0.774817	0.345484	0.185169	0.159186	0.468656	0.511168
Gspt2	0.432526	6.21842	0.694714	0.677947	0.352332	0.446884	1.19396
Gyk	0.497577	0.62725	0.0402813	0.15863	0.1212	0.18706	0.0600356
Hccs	0.767785	0.868254	14.2593	11.5783	10.3814	23.1478	16.7331
Hcfc1	1.36073	0.832353	3.19447	3.00878	5.56679	3.39417	4.15274
Hdac6	1.19324	0.884789	0.521084	0.546057	0.73025	0.294736	0.341938
Hdac8	1.07873	0.56022	0.106659	0.233597	0.123186	0.0262913	0.0418676
Heph	8.47714	49.2273	3.8437	77.2217	55.3021	0.375596	1.81323
Hmgb3	0.991397	2.51639	1.0801	1.03909	1.07318	0.320389	0.613714
Hnrnph2	3.27087	0.588202	0.118937	0.0648704	0.0734299	0.0955232	0.0749621
Hs6st2	530.986	1.34921	23.8297	269.545	65.251	3.31095	10.9644
Hsd17b10	0.937839	0.664767	0.946421	1.8221	3.81172	1.8966	1.89961
Htatsf1	0.729303	1.7935	0.269289	0.0478077	0.0703524	0.0275506	0.0350895
Htr2c	1.0638	1.08014	0.0966338	0.258862	0.0762884	0.0932655	0.107328
Huwe1	1.26584	0.798071	5.96878	3.25127	3.26335	2.81352	2.84716
Idh3g	0.843371	1.16862	0.338477	0.286617	0.301188	0.270356	0.268466
Ids	1.34517	1.26272	0.21343	0.0984706	0.131031	0.109883	0.123624
Igbp1	1.16711	0.400883	0.0624152	0.0425888	0.0449399	0.0255788	0.029484
Igsf1	1.36382	1.61109	0.212438	0.278877	0.21577	0.125734	0.200085
Ikbkg	3.43355	1.40855	0.21005	0.130306	0.199737	0.126255	0.312558
Il13ra2	3.18801	0.375716	0.423032	0.816101	0.0906781	0.0547109	0.0771254
Il2rg	0.938855	3.95891	0.0130437	0.00187053	0.00190826	2.62663	1.84043
Iqsec2	0.641687	0.595121	1.12762	5.20486	3.79182	0.906312	0.680154
Irak1	0.763442	0.589173	0.217634	0.165826	0.178319	0.176574	0.284182
Itm2a	59.5953	26.5209	0.22275	0.0325334	0.0616961	1.57665	2.0106
Kcnd1	0.866391	1.0115	0.884511	0.741695	0.805803	1.30779	1.22302
Kcne1l	0.837587	0.90339	1.95393	2.09659	0.957872	0.457444	1.06383
Kif4	1.61011	0.386377	0.30036	1.61031	1.04494	0.165051	0.121125
Klhl13	165.222	110.719	1.11862	20.6575	26.3142	5.52214	5.59631
Klhl15	0.510637	1.45578	0.2603	0.180422	0.24152	0.267005	0.249471
L1cam	0.768501	1.38807	0.0570077	0.0440115	0.0176089	0.00812944	0.0126433
Lage3	2.40741	1.24384	0.668205	1.04905	0.893646	0.621077	0.675537
Lamp2	0.815526	0.483457	0.25601	0.977223	0.764114	0.222758	0.28662
Las1l	1.64139	1.21058	1.09647	0.417222	0.318322	0.24247	0.275728
Lonrf3	0.0899761	0.212836	0.103124	9.38497	0.318677	0.233529	0.159366
Maged1	2.13177	1.138	2.34002	55.6954	94.7942	2.68156	2.75089
Maged2	3.08901	1.42393	8.27111	23.8829	12.0967	0.565155	0.806697
Magix	0.932726	1.16232	0.0928522	1.16709	0.159439	0.0762254	0.147526
Mamld1	1.64874	2.04822	0.121499	0.123598	0.180335	0.114662	0.316943
Maoa	1.0139	0.32427	0.180201	0.569736	0.474541	0.249201	0.190475
Mbnl3	2.02353	6.05904	0.718518	0.617521	0.624248	0.618568	0.675064
Mbtps2	1.119	0.541835	0.0193509	0.00669261	0.0115999	0.0103488	0.0165635
Mcts1	1.74071	0.963921	0.729164	0.353008	0.436427	1.18351	1.12113
Mecp2	0.628255	0.425315	0.504976	0.306945	0.358723	0.384017	0.67702
Med12	1.01575	0.493444	0.230954	0.127745	0.18246	0.245109	0.246699
Med14	2.74261	0.870863	1.14471	0.530937	0.564701	0.402948	0.480849
Mid1	4.4889	1.89986	1.7183	0.639489	0.444351	0.111186	0.346372
Mid1ip1	51.5683	1.64159	0.17469	7.44145	7.37721	1.27195	1.19105
Morc4	1.43691	0.997409	0.696999	14.175	27.5884	0.341961	0.286225
Morf4l2	1.48138	0.905719	0.992934	0.813637	0.702306	0.817205	0.739541
Mospd1	0.699592	0.958581	1.15124	0.918304	1.02192	1.08354	1.864
Mospd2	4.20204	1.69882	0.178542	0.194405	0.15091	0.23831	0.404957
Mpp1	1.42917	1.82069	0.464445	0.729659	1.32011	0.793332	0.540289
Msn	5.42845	1.82984	3.45046	2.97093	4.10845	8.01674	7.86482
Mtcp1	1.26236	0.825152	0.339559	0.0909129	0.0943829	0.194984	0.368314
Mtm1	0.554422	0.396631	0.184523	0.182458	0.121492	0.0157412	0.0258002
Mtmr1	1.18892	1.37387	0.721694	0.626426	0.751365	0.349343	0.286779
Mum1l1	2.66767	3.65279	4.30654	21.363	35.4234	17.9073	81.2098
Ndufa1	0.55087	1.06223	0.519579	0.354895	0.514242	0.396434	0.427706
Ndufb11	0.748625	0.950669	0.215482	0.267036	0.369534	0.184909	0.20666
Ngfrap1	10.0529	8.98324	0.756775	1.28865	1.19433	0.610574	0.866889
Nkrf	0.423725	0.419406	0.0941623	0.0395648	0.0683475	0.0990284	0.0990134
Nono	1.97937	0.642329	1.38288	0.561778	0.778574	0.5385	0.598617
Nsdhl	2.61287	0.388302	0.0860571	0.146349	0.189922	0.408588	0.241435
Nxf2	0.145995	0.132449	4.45313	5.69833	1.79872	7.16685	5.94654
Nxf7	1.35158	1.65569	0.268793	0.494029	1.50426	0.0709285	0.17468
Nxt2	0.832372	1.08839	1.99932	7.78289	7.29103	3.74847	4.81433
Obp1a	0.951474	1.05025	4.64263	12.1825	35.2505	4.25767	17.6777
Ocrl	1.76535	0.869098	6.2629	6.71813	6.23882	3.80874	5.83224
Ofd1	2.18286	0.921967	1.19314	0.16682	0.152535	0.174328	0.384475
Ogt	0.676871	0.195988	0.268447	0.0666808	0.0692111	0.0998584	0.166682
Ophn1	1.18179	1.30817	1.34891	11.0316	2.49589	0.617412	0.979109
Opn1mw	0.252588	0.265314	0.695996	0.274807	1.14503	0.451846	0.902711
Otud5	2.26033	1.2869	3.38003	2.76341	2.62141	1.04464	1.36254
Pabpc5	1.02618	1.09755	1.39191	0.694668	0.691453	2.05707	8.50045
Pcdh11x	1.29434	1.4211	5.84424	5.30762	4.95684	0.578901	0.356171
Pcdh19	4.31872	0.59124	7.20846	6.50301	5.82877	2.68942	2.37046
Pcsk1n	1.39431	1.16332	0.804599	0.615695	2.48882	0.439635	0.488664
Pcyt1b	3.39928	1.15925	0.216101	0.158202	0.214018	0.0758174	0.470789
Pdha1	0.923182	0.865347	0.107534	0.0685223	0.0798246	0.0919002	0.0982441
Pdk3	2.17313	1.56374	0.329331	0.34483	0.479394	0.254204	0.272147
Pdzd11	1.49979	0.803541	0.583953	0.821002	1.41254	0.386526	0.524209
Pdzd4	0.940855	0.378806	1.96287	0.861024	0.868216	0.520926	0.271014
Pfkfb1	0.503063	3.09929	0.818155	0.140215	0.171978	0.258301	0.586165
Pgrmc1	3.13989	1.67576	0.67433	0.961066	1.04579	0.646958	0.825568
Phf6	1.21733	0.643291	5.07743	0.707672	0.411561	2.38917	2.37423
Phf8	2.11163	2.62001	1.89806	0.878082	1.30796	0.575875	0.790573
Phka1	2.52891	0.744838	0.861335	6.89147	14.5186	0.93799	1.5034
Phka2	1.52327	1.17988	2.94365	1.20083	1.84483	2.78163	3.92809
Piga	0.283784	0.316851	0.488499	0.293146	0.260865	0.308475	0.0717081
Pin4	1.29245	0.726595	0.752931	0.479774	0.574798	0.0998762	0.0862638
Pir	2.92075	3.0225	0.391737	3.79966	1.89798	0.0757159	0.0822844
Pja1	2.59326	1.16394	2.15114	0.548262	0.682284	1.63446	1.47798
Plp1	0.858391	1.23309	0.237752	0.067862	0.114219	0.149197	0.177947
Plp2	1.75857	2.97362	1.84897	4.10165	4.88248	1.16984	1.12374
Pls3	7.71762	1.6008	0.748591	20.0139	24.0651	1.02453	0.770786
Plxna3	0.585655	0.522699	0.193009	0.239929	0.326442	0.0715405	0.106262
Plxnb3	1.03201	1.7902	0.0446833	0.334769	0.174837	0.0758756	0.131201
Pnck	3.8637	4.49768	0.851079	0.977034	9.8967	0.280266	0.990685
Pola1	0.69052	0.768318	0.765654	0.511199	0.675491	0.591048	0.368481
Porcn	0.522799	0.563367	0.182362	1.09772	0.466925	0.0138995	0.0943717
Pou3f4	1.66603	1.56232	0.22279	0.578865	0.109226	0.127214	0.382003
Ppp1r3f	1.31291	0.340827	0.106055	0.0339668	0.0224813	0.0661034	0.0445893
Pqbp1	1.84891	0.970464	0.570668	0.33822	0.510742	0.205213	0.248491
Prdx4	1.43424	0.90765	1.60681	9.87791	8.88855	3.87883	3.65456
Prickle3	0.970707	2.45859	0.792758	0.69518	0.69098	0.0109785	0.00956397
Prkx	1.90512	1.54619	1.18578	0.860079	0.764738	0.405384	0.331781
Prps1	0.795526	0.534902	0.372529	0.128003	0.196577	1.66725	1.243
Prps2	1.58323	0.906017	0.0181713	0.034346	0.0692857	0.0370826	0.0687392
Prrg1	10.8642	0.285807	1.01658	0.549062	0.433358	0.462537	1.19153
Prrg3	3.02656	0.418626	0.0044102	0.213759	0.202644	0.103855	0.161332
Psmd10	1.95091	1.47924	0.476268	0.319395	0.432594	0.19408	0.236529
Ptchd1	1.82991	1.37525	0.579781	0.485266	0.272437	0.265455	0.229726
Rab33a	0.816525	1.30676	0.642326	0.253151	0.176045	0.114655	0.174604
Rab9	0.973611	0.654472	0.199738	0.345967	0.353582	0.377151	0.352461
Rab9b	1.28795	1.79196	0.286416	0.141235	0.242315	1.37622	3.91627
Rbbp7	1.57366	0.697925	0.33308	0.214749	0.26817	0.242196	0.294885
Rbm10	0.580029	0.650485	0.297579	0.158466	0.158719	0.197241	0.240701
Rbm3	2.26354	1.48849	2.98068	0.576407	0.766449	1.19573	1.11153
Rbmx	0.59977	3.31062	0.418518	0.50583	0.449828	0.510925	0.554535
Rbmx2	0.988823	0.540239	0.236293	0.0679961	0.0939767	0.112273	0.101131
Renbp	0.404219	0.497386	0.0377451	3.78172	1.10207	0.360333	0.583773
Rhox9	0.671511	0.892772	0.0715519	0.0717599	0.0486745	0.0474665	0.119147
Ribc1	0.478244	1.64754	0.114192	0.164468	0.105493	0.044913	0.0647304
Rnf113a1	1.90336	0.762575	0.449666	0.174792	0.174743	0.128004	2.86242
Rnf128	161.747	13.5868	8.98914	37.6186	11.8279	2.0739	2.51622
Rp2h	9.6449	1.69101	0.286159	0.260472	0.341768	0.118412	0.149866
Rpgr	0.7381	1.32267	0.187737	0.250258	0.230209	0.149281	0.435574
Rpl36a	0.794984	0.441134	0.709464	0.551189	1.74966	0.72322	0.775113
Rps6ka3	1.1623	0.717849	0.121592	0.0418717	0.057616	0.0499954	0.049506
Rs1	1.48064	3.98192	1.14047	0.951301	0.45017	0.284303	0.34218
Scml2	1.39672	1.67755	1.15221	1.62735	2.39834	2.93468	0.521449
Sh3bgrl	2.67277	0.437708	0.312815	0.368374	0.291487	0.143332	0.299342
Sh3kbp1	1.43754	0.999185	0.113991	0.0152992	0.0171046	0.254043	0.170039
Shroom4	1.36386	2.11148	0.01278	0.31079	0.117182	0.0437982	0.107632
Slc10a3	2.89838	2.08264	1.80619	1.11413	1.4256	0.961022	1.86433
Slc25a14	1.63502	1.99852	0.980779	0.578762	0.344639	0.260598	0.534287
Slc25a5	0.713466	1.3057	0.247671	0.326493	0.401525	0.267593	0.235366
Slc35a2	1.30647	1.31294	0.381127	0.468931	0.355609	0.126446	0.146094
Slc6a8	0.795271	1.25565	2.30916	17.8679	8.2373	0.56573	0.622817
Slc7a3	0.0746172	0.0559232	1.11199	1.52423	1.79289	1.50576	1.20924
Slc9a6	1.5278	2.53437	0.177012	0.246546	0.401686	0.218368	0.342161
Slitrk4	0.867009	0.821726	0.143888	0.111274	0.208746	0.168466	0.236336
Smarca1	2.08135	1.24085	0.251871	0.916811	1.48558	0.259562	0.433351
Smc1a	1.04944	0.777612	2.26901	1.07541	1.69673	0.863609	0.850959
Sms	0.766151	0.557735	0.389197	0.549913	0.586336	0.359177	0.53531
Snx12	1.97082	0.957691	1.67794	1.15954	1.23682	0.256094	0.327881
Spin4	2.0007	0.404934	0.33012	0.492263	0.445719	0.0682226	0.0640786
Srpx2	32.6173	20.6595	81.9964	100.824	55.7944	6.25052	23.6252
Ssr4	1.16045	1.04985	1.86818	2.34071	4.17322	2.55856	2.69369
Stag2	1.40224	0.503954	0.311215	0.185858	0.241721	0.728522	0.866634
Stard8	1.67687	3.97069	0.0205791	0.244263	3.45616	0.0656016	0.205595
Suv39h1	5.41737	6.21462	0.0902201	0.0384668	0.0965563	0.074167	0.0762082
Syap1	1.3764	1.03671	1.15799	0.484488	0.584173	1.90972	2.31408
Syn1	34.1857	7.5151	6.66051	9.59557	3.26121	3.36349	2.77366
Syp	0.291305	0.339576	3.37967	4.05795	2.23149	2.92475	2.39866
Taf1	0.953929	0.468635	0.067606	0.0211695	0.0221437	0.0184156	0.0214749
Taf7l	0.667928	0.734777	1.43759	0.984181	2.31522	19.135	9.42354
Taz	2.83281	0.588081	0.2419	0.15883	0.155375	0.187879	0.324584
Tbc1d25	1.70274	1.03926	0.837576	1.09278	1.36556	0.535308	0.833882
Tbc1d8b	1.9652	1.63649	0.492211	0.400326	0.325631	0.429905	0.642115
Tbl1x	5.45948	2.10883	0.443278	0.522192	1.07984	0.179954	0.179351
Tceal8	10.6575	1.79876	0.0927444	2.43255	1.50735	0.0818897	0.090569
Tcfe3	2.84143	1.15259	0.55682	1.53579	1.69604	0.694164	0.52472
Thoc2	0.7121	0.394425	0.545551	0.0985351	0.0816004	0.129367	0.159405
Timm17b	1.01237	1.03686	0.449549	0.401711	0.798515	0.441492	0.651801
Timm8a1	0.414585	0.320572	2.07959	1.77538	1.63705	0.366615	0.21723
Timp1	49.2222	2.56512	126.983	230.772	298.89	237.927	187.994
Tlr13	64.4063	44.9995	2.10989	17.7966	3.02758	2.77943	8.26567
Tlr7	7.65527	4.98755	1.67773	5.48404	4.3032	0.779125	1.48068
Tlr8	0.898057	1.56941	0.162701	0.789689	0.0714057	0.183326	0.29398
Tmem164	0.508897	0.408207	0.117321	0.687543	0.619527	0.46393	0.906635
Tmem29	0.95263	1.35779	0.814896	0.476652	0.473672	0.339483	0.618614
Tmlhe	0.381822	0.262927	0.404616	0.0850787	0.124791	0.0946767	0.107838
Trappc2	1.89113	1.36056	0.0648903	0.0323697	0.0502499	0.136956	0.243306
Trex2	2.46181	2.41761	0.944344	1.40054	0.968178	1.51916	0.349841
Trmt2b	2.91513	1.17178	0.680019	0.799285	0.840515	0.201665	0.306221
Tro	22.4694	0.857638	3.79057	2.16258	6.38758	0.366544	0.788399
Tsc22d3	0.999831	0.232553	0.155935	0.201837	0.194842	0.202479	0.686324
Tsr2	0.273864	0.310192	0.0405054	0.0404896	0.0432624	0.0300214	0.0382302
Uba1	2.20185	1.1636	1.80402	3.93627	8.36714	4.76528	3.52361
Ube2a	1.82367	1.3162	0.392524	0.457847	0.405091	0.758876	0.570664
Ubl4	2.8367	0.90682	1.12536	0.643977	1.06432	0.501241	0.557058
Ubqln2	107.251	0.826851	0.514552	0.386553	0.510093	0.399813	0.656836
Upf3b	0.7765	0.832917	0.449957	0.0497172	0.0569465	0.139062	0.149444
Usp11	0.593421	0.0988902	0.103556	0.142091	0.135895	0.16324	0.236001
Usp9x	1.51121	0.534873	0.0827884	0.0737799	0.109243	0.0253363	0.0280539
Utp14a	1.73729	1.12956	0.0338923	0.00778331	0.010223	0.0164377	0.0152529
Uxt	0.893052	0.786992	1.60852	3.14885	2.55963	1.12704	1.00314
Vbp1	0.965954	0.693292	0.212686	0.0574207	0.0619652	0.126988	0.14086
Vsig4	1.69644	1.66308	0.264365	0.356975	0.116203	0.134231	0.114087
Was	2.0857	2.40772	0.170948	0.141007	0.162059	0.70728	3.3469
Wbp5	7.9213	3.16876	0.228158	2.26116	1.1935	0.539096	0.658751
Wdr13	1.48124	1.22656	0.63829	0.865456	1.03523	0.226625	0.373242
Wdr44	1.85717	2.15222	0.0595357	0.0357161	0.0266773	0.00948259	0.0120898
Wdr45	2.05232	2.35063	0.323889	0.255959	0.36231	0.557591	0.702483
Yipf6	1.11859	0.980605	0.0631412	0.0839044	0.0831019	0.014844	0.022368
Zbtb33	1.55594	0.711662	0.343917	0.239991	0.154553	0.340185	0.433162
Zc4h2	3.38612	1.39214	0.742926	0.36648	0.474296	0.260553	0.585309
Zcchc13	1.02103	1.09965	0.169168	0.248032	0.132374	0.102058	0.297332
Zdhhc9	3.6323	1.47478	0.889141	1.4035	1.27792	0.98321	1.42561
Zfp275	1.40229	0.508134	0.271205	0.208904	0.287882	0.180845	0.339457
Zfp280c	0.875549	0.406741	1.34561	0.368715	0.408561	0.486509	0.511805
Zfp449	1.54388	0.657875	0.131924	0.282687	0.180654	0.056328	0.139168
Zfx	1.28454	0.65013	0.550095	0.324123	0.399821	0.247694	0.268758
Zmym3	1.35514	0.388476	0.399446	0.438734	0.471297	0.213551	0.35531
Zrsr2	1.95045	0.470959	0.131398	0.0342919	0.0366066	0.0208156	0.0313102

## Sheet: down-reg in TC5
# Column A:Gene Symbol
(Column B~H: Absolute foldchange between TC5 vs other cells(genes down-regulated in TC5
(Column I: The range of fold change in TC5 compared vs other cells(genes down-regulated in TC5
Symbol	fibroblast	stem	ATII	CD8_T_BL	CD8_T_LL	basal_cell	duct_cell
2010204K13Rik	4.56108	1.74018	20.5996	7.34446	2.63472	10.8198	16.5285	1~2
2610002M06Rik	1.36901	1.71714	5.00095	8.71963	6.85589	12.7955	6.82383	1~2
4732460I02Rik	1.3516	1.62845	1.97918	5.96312	6.24501	4.0617	3.33651	1~2
Abcb7	1.37435	1.5016	17.8066	26.2687	15.7027	26.13	23.9252	1~2
Atf1	1.89241	1.86097	6.56996	11.9308	13.8991	23.0893	17.3153	1~2
BC065397	1.34773	1.69115	2.72085	4.45436	3.64196	9.17937	5.9261	1~2
Capn6	12.9106	1.50948	4.35691	2.07602	1.13019	8.33611	4.00589	1~2
Chic1	1.50331	2.1633	4.56303	16.2511	13.3509	7.26317	3.17871	1~2
Cstf2	1.75073	4.06885	7.63577	12.4085	11.6304	11.1177	9.76622	1~2
Ddx26b	1.32055	4.39068	5.56631	8.23744	14.1115	4.482	2.93003	1~2
Drp2	1.26126	1.43446	2.58265	2.32244	4.4186	3.66779	2.11232	1~2
Fam122b	5.05293	1.07551	1.52269	4.02866	2.87201	6.52717	1.59048	1~2
Gyk	2.00974	1.59426	24.8254	6.30399	8.25081	5.34587	16.6568	1~2
Irak1	1.30986	1.6973	4.59488	6.03042	5.60793	5.66335	3.51887	1~2
Lamp2	1.2262	2.06844	3.9061	1.02331	1.3087	4.48917	3.48894	1~2
Mecp2	1.59171	2.3512	1.98029	3.25791	2.78767	2.60405	1.47706	1~2
Mtm1	1.80368	2.52124	5.41938	5.48071	8.23101	63.5275	38.7594	1~2
Ndufb11	1.33578	1.05189	4.64077	3.74481	2.70611	5.40807	4.83886	1~2
Ogt	1.47739	5.10236	3.72514	14.9968	14.4485	10.0142	5.99946	1~2
Pdha1	1.08321	1.15561	9.29936	14.5938	12.5275	10.8814	10.1787	1~2
Plxna3	1.70749	1.91315	5.18111	4.16789	3.06333	13.9781	9.41073	1~2
Pola1	1.44818	1.30154	1.30607	1.95619	1.4804	1.69191	2.71385	1~2
Rab9	1.0271	1.52795	5.00657	2.89045	2.8282	2.65146	2.83719	1~2
Rbm10	1.72405	1.53731	3.36045	6.31048	6.30045	5.06994	4.15453	1~2
Rbmx2	1.0113	1.85103	4.23204	14.7067	10.6409	8.90682	9.88815	1~2
Rhox9	1.48918	1.12011	13.9759	13.9354	20.5447	21.0675	8.39299	1~2
Slitrk4	1.15339	1.21695	6.94986	8.98683	4.7905	5.93591	4.23126	1~2
Sms	1.30522	1.79296	2.5694	1.81847	1.70551	2.78415	1.86808	1~2
Taf1	1.0483	2.13386	14.7916	47.2377	45.1596	54.3017	46.566	1~2
Thoc2	1.4043	2.53534	1.83301	10.1487	12.2548	7.72992	6.27333	1~2
Tmem164	1.96503	2.44974	8.52363	1.45445	1.61413	2.1555	1.10298	1~2
Tsc22d3	1.00017	4.30009	6.41291	4.9545	5.13235	4.93878	1.45704	1~2
Upf3b	1.28783	1.2006	2.22244	20.1138	17.5604	7.19101	6.69149	1~2
Usp11	1.68514	10.1122	9.6566	7.03772	7.35862	6.12595	4.23727	1~2
Vbp1	1.03525	1.44239	4.70177	17.4153	16.1381	7.87474	7.09925	1~2
Atp6ap2	2.5372	2.07869	8.14395	12.4764	14.2724	22.6548	22.796	2~5
Dkc1	2.05163	3.58091	8.45098	20.6556	14.1811	28.2038	38.108	2~5
Nkrf	2.36002	2.38433	10.62	25.275	14.6311	10.0981	10.0996	2~5
Piga	3.52381	3.15606	2.04709	3.41127	3.8334	3.24175	13.9454	2~5
Tmlhe	2.61902	3.80334	2.47148	11.7538	8.01342	10.5623	9.27316	2~5
Tsr2	3.65144	3.22381	24.688	24.6977	23.1148	33.3096	26.1573	2~5

## Sheet: up-reg in TC5
# Column A:Gene Symbol
(Column B~H: Absolute foldchange between TC5 vs other cells(genes up-regulated in TC5
(Column I: The range of fold change in TC5 compared vs other cells(genes up-regulated in TC5
Symbol	fibroblast	stem	ATII	CD8_T_BL	CD8_T_LL	basal_cell	duct_cell
Araf	1.5539	1.46562	1.77613	1.07246	1.38346	1.21793	1.72555	1~2
Ebp	1.02525	2.1706	1.23069	2.55153	3.29063	1.02558	1.66481	1~2
Efnb1	5.19384	58.3523	2.62948	17.0173	11.3269	1.71828	1.89564	1~2
Emd	3.06141	1.04997	2.71651	1.85692	2.32181	1.06644	1.02366	1~2
Flna	14.1281	1.81882	16.2053	28.8415	49.8048	26.5162	22.4132	1~2
Gpm6b	98.3224	1.82993	2.65139	18.0084	4.71117	2.205	3.84562	1~2
Hs6st2	530.986	1.34921	23.8297	269.545	65.251	3.31095	10.9644	1~2
Klhl13	165.222	110.719	1.11862	20.6575	26.3142	5.52214	5.59631	1~2
Maged1	2.13177	1.138	2.34002	55.6954	94.7942	2.68156	2.75089	1~2
Msn	5.42845	1.82984	3.45046	2.97093	4.10845	8.01674	7.86482	1~2
Otud5	2.26033	1.2869	3.38003	2.76341	2.62141	1.04464	1.36254	1~2
Phka2	1.52327	1.17988	2.94365	1.20083	1.84483	2.78163	3.92809	1~2
Plp2	1.75857	2.97362	1.84897	4.10165	4.88248	1.16984	1.12374	1~2
Ssr4	1.16045	1.04985	1.86818	2.34071	4.17322	2.55856	2.69369	1~2
Uba1	2.20185	1.1636	1.80402	3.93627	8.36714	4.76528	3.52361	1~2
Amot	20.3941	10.2833	13.2749	13.4294	10.9233	2.68018	5.28758	2~5
Cfp	6.05345	7.53311	2.15381	113.119	9.46097	41.5238	36.306	2~5
Col4a5	11.5528	10.4687	5.20051	313.117	81.5409	2.89005	7.91581	2~5
Mum1l1	2.66767	3.65279	4.30654	21.363	35.4234	17.9073	81.2098	2~5
Rnf128	161.747	13.5868	8.98914	37.6186	11.8279	2.0739	2.51622	2~5
Syn1	34.1857	7.5151	6.66051	9.59557	3.26121	3.36349	2.77366	2~5
Timp1	49.2222	2.56512	126.983	230.772	298.89	237.927	187.994	2~5
Tlr13	64.4063	44.9995	2.10989	17.7966	3.02758	2.77943	8.26567	2~5
Srpx2	32.6173	20.6595	81.9964	100.824	55.7944	6.25052	23.6252	5

## Sheet: down-reg in TC10
# Column A:Gene Symbol
(Column B~H: Absolute foldchange between TC10 vs other cells(genes down-regulated in TC10
(Column I: The range of fold change in TC10 compared vs other cells(genes down-regulated in TC10
Symbol	fibroblast	stem	ATII	CD8_T_BL	CD8_T_LL	basal_cell	duct_cell
1500032P08Rik	3.10887	2.1175	1.32533	7.43485	10.9065	2.2734	1.11083	1~2
2610030H06Rik	1.06139	1.40761	2.24707	1.77561	1.3778	2.9688	2.01507	1~2
2900054C01Rik	2.55554	1.29951	37.1611	7.33575	9.95882	40.3573	12.5786	1~2
6720401G13Rik	2.51848	1.4817	1.85282	3.85009	3.58168	27.8807	16.3397	1~2
A830080D01Rik	2.48965	2.4871	2.94797	14.9419	21.3329	1.24788	1.51348	1~2
Abcb7	1.96662	2.1487	25.4803	37.589	22.4696	37.3905	34.2355	1~2
Abcd1	1.00835	1.06679	154.528	41.466	44.4319	69.461	31.8187	1~2
Aifm1	2.25405	2.16993	1.0645	2.28912	2.09017	1.6294	1.29339	1~2
Apool	2.59847	2.78947	1.19602	3.80855	3.29242	3.31706	2.09661	1~2
Armcx3	1.14181	1.25377	2.09206	2.25944	3.00991	4.81505	1.99566	1~2
Atf1	2.002	1.96874	6.95042	12.6217	14.704	24.4264	18.318	1~2
Atp6ap2	1.92798	1.57957	6.18847	9.48062	10.8454	17.2151	17.3223	1~2
Atrx	1.1884	3.24984	16.4968	56.2287	66.2737	69.5356	49.6572	1~2
Ccdc120	1.0903	1.98041	126.022	1.0087	1.11181	140.334	137.171	1~2
Cenpi	1.10611	2.90414	2.23191	2.01763	1.59148	5.13791	4.01673	1~2
Cetn2	1.27065	1.15649	2.10352	3.70964	2.74087	4.11994	2.68975	1~2
Cul4b	1.09807	1.69849	2.71722	8.13008	7.50809	4.15134	4.39559	1~2
Ddx26b	1.22094	4.05946	5.1464	7.61604	13.047	4.1439	2.709	1~2
Drp2	1.7946	2.04104	3.67475	3.30452	6.28706	5.21875	3.00554	1~2
Fam122b	6.21668	1.32321	1.87338	4.9565	3.53347	8.03045	1.95679	1~2
Fmr1	1.09414	2.60338	1.08467	2.08047	2.50675	4.11503	4.12974	1~2
Ftsj1	1.16117	2.45511	1.72632	1.81768	1.05975	2.46853	2.16124	1~2
Gemin8	1.08691	1.86209	3.25662	1.4768	1.12026	3.71794	2.36516	1~2
Glra4	1.10574	1.1563	3.31556	3.57039	21.5355	1.74963	1.29648	1~2
Gm9	1.20745	1.0202	7.32871	9.73723	11.4295	20.084	12.3747	1~2
Gpkow	1.19468	1.59661	2.02242	1.7173	1.34494	1.10112	1.10764	1~2
Gprasp1	1.03902	4.72494	7.70931	9.86592	14.1705	4.51191	3.91122	1~2
Gyk	1.7922	1.42169	22.1382	5.62161	7.3577	4.76721	14.8538	1~2
Hdac6	1.57901	2.12947	3.6158	3.45043	2.58012	6.39262	5.51015	1~2
Htr2c	1.1252	1.10819	12.3869	4.62406	15.6904	12.8342	11.1526	1~2
Idh3g	2.01873	1.45688	5.03001	5.94012	5.65275	6.29741	6.34174	1~2
Irak1	1.28247	1.6618	4.4988	5.90432	5.49066	5.54492	3.44529	1~2
Kcnd1	1.5863	1.35873	1.5538	1.85299	1.70557	1.0509	1.12374	1~2
L1cam	1.93925	1.07366	26.1424	33.8619	84.634	183.323	117.874	1~2
Lamp2	1.36253	2.29841	4.34038	1.13708	1.45421	4.98828	3.87685	1~2
Magix	1.73141	1.3894	17.3925	1.38373	10.1289	21.1863	10.9467	1~2
Mbtps2	1.02965	2.12645	59.5418	172.158	99.3271	111.335	69.5617	1~2
Mecp2	1.84162	2.72036	2.29122	3.76943	3.22536	3.01291	1.70897	1~2
Med12	1.07405	2.21093	4.72375	8.54022	5.97924	4.45095	4.42226	1~2
Mtcp1	1.05621	1.61585	3.92663	14.6659	14.1267	6.83811	3.62007	1~2
Ndufa1	2.31535	1.20074	2.45479	3.5939	2.48027	3.21732	2.98209	1~2
Ndufb11	1.80224	1.41921	6.26134	5.05251	3.65109	7.29658	6.5286	1~2
Ogt	1.63165	5.63515	4.11411	16.5628	15.9573	11.0599	6.62592	1~2
Opn1mw	4.99334	4.75384	1.81216	4.58961	1.1015	2.79134	1.39719	1~2
Pdha1	1.13393	1.20972	9.73483	15.2772	13.1141	11.3909	10.6554	1~2
Pin4	1.19378	2.12346	2.04918	3.21587	2.68423	15.4481	17.8857	1~2
Plp1	1.7581	1.22386	6.34751	22.2383	13.2127	10.115	8.48081	1~2
Pola1	2.04053	1.83391	1.84029	2.75631	2.08593	2.38394	3.82388	1~2
Porcn	3.45012	3.20167	9.89085	1.64316	3.86297	129.768	19.1129	1~2
Prps1	2.19048	3.25776	4.67771	13.6136	8.86463	1.04518	1.40192	1~2
Prps2	1.02334	1.78825	89.1615	47.1724	23.3841	43.6911	23.57	1~2
Rab33a	2.43184	1.51953	3.09136	7.84378	11.2793	17.3185	11.3724	1~2
Rab9	1.14099	1.69737	5.56171	3.21095	3.14179	2.94546	3.15179	1~2
Rbbp7	1.14626	2.58455	5.41558	8.39967	6.72642	7.4478	6.11704	1~2
Rbmx2	1.53715	2.81352	6.43257	22.3538	16.1739	13.5381	15.0297	1~2
Rhox9	1.53298	1.15305	14.3869	14.3452	21.1489	21.6871	8.63984	1~2
Rpgr	3.12031	1.74125	12.2677	9.2029	10.0044	15.428	5.28751	1~2
Rpl36a	2.40087	4.32669	2.69028	3.46279	1.09087	2.63911	2.46242	1~2
Slc25a5	2.09	1.14203	6.02066	4.56715	3.7137	5.57244	6.33541	1~2
Tbc1d25	1.07459	1.76061	2.18456	1.67438	1.33992	3.4181	2.19424	1~2
Thoc2	1.66053	2.99794	2.16747	12.0004	14.4909	9.14034	7.41798	1~2
Timm17b	1.24947	1.21995	2.81377	3.14884	1.5841	2.86511	1.94066	1~2
Trex2	1.30333	1.32716	3.39764	2.29093	3.314	2.11205	9.17144	1~2
Vbp1	1.21729	1.69604	5.52858	20.4778	18.976	9.25952	8.34765	1~2
Wdr45	1.59751	1.39478	10.1226	12.8091	9.04916	5.87994	4.66717	1~2
Yipf6	1.39681	1.59336	24.7455	18.6219	18.8017	105.259	69.8525	1~2
Zbtb33	1.09347	2.3907	4.94703	7.08932	11.0083	5.00131	3.92779	1~2
Zfp280c	1.67016	3.59519	1.08673	3.96595	3.57916	3.00572	2.85716	1~2
Zmym3	1.20082	4.18889	4.07386	3.70905	3.45278	7.62013	4.57991	1~2
2010204K13Rik	8.28881	3.16241	37.4354	13.347	4.78806	19.6626	30.0371	2~5
2610002M06Rik	2.30146	2.88671	8.40716	14.6587	11.5255	21.5107	11.4716	2~5
4732460I02Rik	3.74324	4.50996	5.4813	16.5148	17.2955	11.2488	9.24042	2~5
BC065397	2.32103	2.91245	4.68578	7.67118	6.27208	15.8085	10.2058	2~5
Chic1	2.19097	3.15285	6.65029	23.6848	19.4579	10.5855	4.63274	2~5
Cstf2	2.93986	6.83251	12.8222	20.8366	19.53	18.6692	16.3997	2~5
Dkc1	2.61729	4.56823	10.7811	26.3507	18.091	35.98	48.615	2~5
Hmgb3	6.51581	2.56707	5.98068	6.21673	6.01926	20.1622	10.5257	2~5
Mbnl3	7.4182	2.47744	20.8915	24.3083	24.0464	24.2672	22.2363	2~5
Mtm1	2.09321	2.92595	6.2893	6.36048	9.55225	73.7249	44.981	2~5
Nkrf	2.47098	2.49643	11.1193	26.4634	15.319	10.5729	10.5745	2~5
Piga	4.74064	4.2459	2.75398	4.58924	5.15714	4.36118	18.761	2~5
Plxna3	3.37487	3.78136	10.2405	8.23789	6.0547	27.6279	18.6004	2~5
Rbm10	2.62304	2.33893	5.11272	9.60102	9.58574	7.7136	6.32086	2~5
Slc7a3	74.0523	98.8065	4.96907	3.62517	3.08193	3.66963	4.56945	2~5
Slitrk4	2.2367	2.35996	13.4775	17.4276	9.28994	11.5112	8.20544	2~5
Sms	2.38466	3.27577	4.69431	3.32236	3.11598	5.08666	3.41299	2~5
Tmlhe	5.2392	7.60837	4.94405	23.5128	16.0304	21.1292	18.5504	2~5
Tsr2	3.26783	2.88512	22.0944	22.103	20.6864	29.8102	23.4093	2~5
Upf3b	2.20822	2.05865	3.81077	34.4887	30.1104	12.3303	11.4738	2~5
Usp11	2.33675	14.0224	13.3906	9.75905	10.204	8.49472	5.87572	2~5
Capn6	93.0224	10.8759	31.3919	14.9579	8.14313	60.0624	28.8628	5

## Sheet: up-reg in TC10
# Column A:Gene Symbol
(Column B~H: Absolute foldchange between TC10 vs other cells(genes up-regulated in TC10
(Column I: The range of fold change in TC10 compared vs other cells(genes up-regulated in TC10
Symbol	fibroblast	stem	ATII	CD8_T_BL	CD8_T_LL	basal_cell	duct_cell
Flna	8.84549	1.13875	10.146	18.0575	31.1825	16.6016	14.0327	1~2
Msn	3.92862	1.32427	2.49713	2.15009	2.97333	5.80179	5.69184	1~2
Pcsk1n	4.33699	3.61852	2.50271	1.91512	7.74147	1.36749	1.51999	1~2
Timp1	29.9265	1.55956	77.2039	140.307	181.721	144.657	114.298	1~2
Cfp	8.21956	10.2287	2.92451	153.596	12.8464	56.3823	49.2974	2~5
Col4a5	8.99625	8.15201	4.04967	243.826	63.4965	2.2505	6.16409	2~5
Mum1l1	2.59807	3.55749	4.19418	20.8056	34.4992	17.4401	79.0911	2~5
Rnf128	297.768	25.0125	16.5485	69.2538	21.7745	3.81793	4.63223	2~5
Syn1	35.1292	7.7225	6.84432	9.86039	3.35122	3.45631	2.85021	2~5
Tlr7	27.176	17.7056	5.9559	19.4682	15.2763	2.76587	5.25637	2~5
Srpx2	54.9058	34.7769	138.028	169.72	93.9208	10.5217	39.7692	5
Tlr13	309.983	216.579	10.1548	85.6536	14.5715	13.3772	39.7821	5

## Sheet: down-reg in TCs
# Column A:Gene Symbol
(Column B~H: Absolute foldchange between TC5 vs other cells(down-regulated
(Column I~O: Absolute foldchange between TC10 vs other cells(down-regulated
(Column P: The range of fold change in TCs compared vs other cells(down-regulated in TCs
	TC5 vs.							TC10 vs.
Symbol	fibroblast	stem	ATII	CD8_T_BL	CD8_T_LL	basal_cell	duct_cell	fibroblast	stem	ATII	CD8_T_BL	CD8_T_LL	basal_cell	duct_cell
Abcb7	1.37435	1.5016	17.8066	26.2687	15.7027	26.13	23.9252	1.96662	2.1487	25.4803	37.589	22.4696	37.3905	34.2355	1~2
Atf1	1.89241	1.86097	6.56996	11.9308	13.8991	23.0893	17.3153	2.002	1.96874	6.95042	12.6217	14.704	24.4264	18.318	1~2
Ddx26b	1.32055	4.39068	5.56631	8.23744	14.1115	4.482	2.93003	1.22094	4.05946	5.1464	7.61604	13.047	4.1439	2.709	1~2
Drp2	1.26126	1.43446	2.58265	2.32244	4.4186	3.66779	2.11232	1.7946	2.04104	3.67475	3.30452	6.28706	5.21875	3.00554	1~2
Fam122b	5.05293	1.07551	1.52269	4.02866	2.87201	6.52717	1.59048	6.21668	1.32321	1.87338	4.9565	3.53347	8.03045	1.95679	1~2
Gyk	2.00974	1.59426	24.8254	6.30399	8.25081	5.34587	16.6568	1.7922	1.42169	22.1382	5.62161	7.3577	4.76721	14.8538	1~2
Irak1	1.30986	1.6973	4.59488	6.03042	5.60793	5.66335	3.51887	1.28247	1.6618	4.4988	5.90432	5.49066	5.54492	3.44529	1~2
Lamp2	1.2262	2.06844	3.9061	1.02331	1.3087	4.48917	3.48894	1.36253	2.29841	4.34038	1.13708	1.45421	4.98828	3.87685	1~2
Mecp2	1.59171	2.3512	1.98029	3.25791	2.78767	2.60405	1.47706	1.84162	2.72036	2.29122	3.76943	3.22536	3.01291	1.70897	1~2
Ndufb11	1.33578	1.05189	4.64077	3.74481	2.70611	5.40807	4.83886	1.80224	1.41921	6.26134	5.05251	3.65109	7.29658	6.5286	1~2
Ogt	1.47739	5.10236	3.72514	14.9968	14.4485	10.0142	5.99946	1.63165	5.63515	4.11411	16.5628	15.9573	11.0599	6.62592	1~2
Pdha1	1.08321	1.15561	9.29936	14.5938	12.5275	10.8814	10.1787	1.13393	1.20972	9.73483	15.2772	13.1141	11.3909	10.6554	1~2
Pola1	1.44818	1.30154	1.30607	1.95619	1.4804	1.69191	2.71385	2.04053	1.83391	1.84029	2.75631	2.08593	2.38394	3.82388	1~2
Rab9	1.0271	1.52795	5.00657	2.89045	2.8282	2.65146	2.83719	1.14099	1.69737	5.56171	3.21095	3.14179	2.94546	3.15179	1~2
Rbmx2	1.0113	1.85103	4.23204	14.7067	10.6409	8.90682	9.88815	1.53715	2.81352	6.43257	22.3538	16.1739	13.5381	15.0297	1~2
Rhox9	1.48918	1.12011	13.9759	13.9354	20.5447	21.0675	8.39299	1.53298	1.15305	14.3869	14.3452	21.1489	21.6871	8.63984	1~2
Thoc2	1.4043	2.53534	1.83301	10.1487	12.2548	7.72992	6.27333	1.66053	2.99794	2.16747	12.0004	14.4909	9.14034	7.41798	1~2
Vbp1	1.03525	1.44239	4.70177	17.4153	16.1381	7.87474	7.09925	1.21729	1.69604	5.52858	20.4778	18.976	9.25952	8.34765	1~2
Dkc1	2.05163	3.58091	8.45098	20.6556	14.1811	28.2038	38.108	2.61729	4.56823	10.7811	26.3507	18.091	35.98	48.615	2~5
Nkrf	2.36002	2.38433	10.62	25.275	14.6311	10.0981	10.0996	2.47098	2.49643	11.1193	26.4634	15.319	10.5729	10.5745	2~5
Piga	3.52381	3.15606	2.04709	3.41127	3.8334	3.24175	13.9454	4.74064	4.2459	2.75398	4.58924	5.15714	4.36118	18.761	2~5
Tmlhe	2.61902	3.80334	2.47148	11.7538	8.01342	10.5623	9.27316	5.2392	7.60837	4.94405	23.5128	16.0304	21.1292	18.5504	2~5
Tsr2	3.65144	3.22381	24.688	24.6977	23.1148	33.3096	26.1573	3.26783	2.88512	22.0944	22.103	20.6864	29.8102	23.4093	2~5

## Sheet: up-reg in TCs
# Column A:Gene Symbol
(Column B~H: Absolute foldchange between TC5 vs other cells(up-regulated
(Column I~O: Absolute foldchange between TC10 vs other cells(up-regulated
(Column P: The range of fold change in TCs compared vs other cells(up-regulated in TCs
	TC5 vs.							TC10 vs.
Symbol	fibroblast	stem	ATII	CD8_T_BL	CD8_T_LL	basal_cell	duct_cell		fibroblast	stem	ATII	CD8_T_BL	CD8_T_LL	basal_cell	duct_cell	fold change range
Flna	14.1281	1.81882	16.2053	28.8415	49.8048	26.5162	22.4132	8.84549	1.13875	10.146	18.0575	31.1825	16.6016	14.0327	1~2
Msn	5.42845	1.82984	3.45046	2.97093	4.10845	8.01674	7.86482	3.92862	1.32427	2.49713	2.15009	2.97333	5.80179	5.69184	1~2
Cfp	6.05345	7.53311	2.15381	113.119	9.46097	41.5238	36.306	8.21956	10.2287	2.92451	153.596	12.8464	56.3823	49.2974	2~5
Col4a5	11.5528	10.4687	5.20051	313.117	81.5409	2.89005	7.91581	8.99625	8.15201	4.04967	243.826	63.4965	2.2505	6.16409	2~5
Mum1l1	2.66767	3.65279	4.30654	21.363	35.4234	17.9073	81.2098	2.59807	3.55749	4.19418	20.8056	34.4992	17.4401	79.0911	2~5
Rnf128	161.747	13.5868	8.98914	37.6186	11.8279	2.0739	2.51622	297.768	25.0125	16.5485	69.2538	21.7745	3.81793	4.63223	2~5
Syn1	34.1857	7.5151	6.66051	9.59557	3.26121	3.36349	2.77366	35.1292	7.7225	6.84432	9.86039	3.35122	3.45631	2.85021	2~5
Srpx2	32.6173	20.6595	81.9964	100.824	55.7944	6.25052	23.6252	54.9058	34.7769	138.028	169.72	93.9208	10.5217	39.7692	5
