# Supplementary material for: Global comparison of chromosome X genes of pulmonary telocytes with mesenchymal stem cells, fibroblasts, alveolar type II cells, airway epithelial cells, and lymphocytes
Source: J Transl Med. 2015 Sep 28;13:318. doi: 10.1186/s12967-015-0669-8 (PMC4587873; doi:10.1186/s12967-015-0669-8)
Supplement: Supplementary file 2 — Additional file 2. Details of up-regulated or down-regulated gene expression variations in chromosome X. [file 12967_2015_669_MOESM2_ESM.xlsx]

## Sheet: tables
	TC5 vs stem	TC10 vs stem	TCs vs stem			TC5 vs fibroblast	TC10 vs fibroblast	TCs vs fibroblast			TC5 vs ATII	TC10 vs ATII	TCs vs ATII
up>1	178	123	119		up>1	224	180	172		up>1	101	75	72
up>2	58	49	36		up>2	100	81	68		up>2	47	38	33
up>5	21	18	13		up>5	65	34	29		up>5	19	15	12
down>1	157	212	153		down>1	111	155	103		down>1	234	260	231
down>2	56	92	45		down>2	28	65	25		down>2	167	199	163
down>5	9	14	9		down>5	9	14	8		down>5	85	102	73
down>10	3	8	3		down>10	6	7	5		down>10	42	56	40
SUM	114	141	81		SUM	128	146	93		SUM	214	237	196
	TC5 vs CD8BL	TC10 vs CD8BL	TCs vs CD8BL			TC5 vs CD8LL	TC10 vs CD8LL	TCs vs CD8LL			TC5 vs basal cell	TC10 vs basal cell	TCs vs basal cell
up>1	99	87	79		up>1	109	86	81		up>1	68	51	43
up>2	68	59	54		up>2	66	56	54		up>2	40	31	28
up>5	46	36	34		up>5	35	31	27		up>5	14	14	11
down>1	236	248	228		down>1	226	249	221		down>1	267	284	259
down>2	168	201	166		down>2	176	201	172		down>2	210	230	199
down>5	90	109	85		down>5	103	122	98		down>5	121	146	116
down>10	54	66	52		down>10	56	75	55		down>10	67	90	65
SUM	236	260	220		SUM	242	257	226		SUM	250	261	227
	TC5 vs duct cell	TC10 vs duct cell	TCs vs duct cell
up>1	88	71	65
up>2	47	43	37
up>5	22	20	16
down>1	247	264	241
down>2	180	210	174
down>5	89	111	84
down>10	46	67	44
SUM	227	253	211

## Sheet: TC10 vs fib
up>1(180)			up>2(81)			up>5(34)			down>1(155)			down>2(65)			down>5(14)			down>10(7)			up top5			down top5
S_up1	f_up1		S_up2	f_up2		S_up5	f_up5		S_down1	f_down1		S_down2	f_down2		S_down5	f_down5		S_down10	f_down10		Symbol	fibroblast		Symbol	fibroblast
Gnl3l	1.01178		Vsig4	2.01096		Ikbkg	5.27834		Abcd1	1.00835		Atf1	2.002		Tmlhe	5.2392		F9	21.9256		Tlr13	309.983		Glod5	158.392
Hcfc1	1.01428		1600025M17Rik	2.01369		Bex1	5.55882		Plp2	1.00963		Idh3g	2.01873		Syp	5.5815		Nxf2	23.1959		Rnf128	297.768		3830417A13Rik	150.63
Ddx3x	1.01855		Pcdh19	2.09318		5730416F02Rik	5.77998		Araf	1.01912		Pola1	2.04053		Gla	5.88615		1110059M19Rik	26.1015		Hs6st2	139.391		Capn6	93.0224
2610029G23Rik	1.02054		Il2rg	2.11101		Ngfrap1	6.17319		Ssr4	1.0212		Col4a6	2.05624		Fam122b	6.21668		Slc7a3	74.0523		Klhl13	103.31		Slc7a3	74.0523
Fancb	1.04567		Stard8	2.11142		Rp2h	6.69357		Prps2	1.02334		Atp11c	2.07085		Hmgb3	6.51581		Capn6	93.0224		Ubqln2	86.0085		1110059M19Rik	26.1015
Brwd3	1.05504		Prrg3	2.11389		Bmx	7.1348		Apex2	1.02452		Slc25a5	2.09		Mbnl3	7.4182		3830417A13Rik	150.63
Phka2	1.05723		Taz	2.12268		Armcx2	7.14589		Mbtps2	1.02965		Mtm1	2.09321		2010204K13Rik	8.28881		Glod5	158.392
Zfx	1.06345		Pou3f4	2.16866		Tro	7.5826		Slc6a8	1.03431		Hccs	2.10259		F9	21.9256
Rbm3	1.06506		Maged2	2.32522		A630033H20Rik	7.64544		Gprasp1	1.03902		Iqsec2	2.11851		Nxf2	23.1959
Morf4l2	1.0653		Dcx	2.35205		Diap2	7.83641		Eda	1.04521		Htatsf1	2.14915		1110059M19Rik	26.1015
Taf1	1.07617		Avpr2	2.36254		Cfp	8.21956		Phf8	1.05111		Prps1	2.19048		Slc7a3	74.0523
Foxp3	1.08143		Apln	2.39288		Flna	8.84549		Mtcp1	1.05621		Chic1	2.19097		Capn6	93.0224
1810030O07Rik	1.08459		Tlr8	2.47068		Prrg1	8.92485		2610030H06Rik	1.06139		Upf3b	2.20822		3830417A13Rik	150.63
Wdr13	1.08692		Tbl1x	2.4776		Col4a5	8.99625		Med12	1.07405		Slitrk4	2.2367		Glod5	158.392
Pcdh11x	1.10449		Il13ra2	2.52978		Figf	9.26726		Tbc1d25	1.07459		Aifm1	2.25405
Nono	1.10738		Zrsr2	2.53854		Heph	10.8981		Gemin8	1.08691		2610002M06Rik	2.30146
Syap1	1.10855		Maoa	2.5387		Atp7a	11.7255		Ccdc120	1.0903		Ndufa1	2.31535
Pdzd11	1.11213		Zc4h2	2.5431		Armcx6	13.8575		Gab3	1.09281		BC065397	2.32103
Rs1	1.11715		Slc10a3	2.57317		Cask	17.3314		Zbtb33	1.09347		Usp11	2.33675
Shroom4	1.11799		Atp6ap1	2.58921		Mid1ip1	19.8561		Fmr1	1.09414		Sms	2.38466
Igbp1	1.1255		Mum1l1	2.59807		Tceal8	24.4702		Cul4b	1.09807		Klhl15	2.39532
Otud5	1.13534		Gm715	2.59872		Tlr7	27.176		Glra4	1.10574		Rpl36a	2.40087
Stag2	1.13664		Fgf13	2.6408		Bgn	28.4131		Cenpi	1.10611		Rab33a	2.43184
BC023829	1.13758		G6pdx	2.65714		Timp1	29.9265		Scml2	1.10886		Nkrf	2.47098
Arr3	1.1602		Pir	2.68359		Syn1	35.1292		Slc25a14	1.1241		A830080D01Rik	2.48965
Gripap1	1.16987		Clcn5	2.69802		Dock11	37.7513		Htr2c	1.1252		6720401G13Rik	2.51848
Lage3	1.17445		Cxcr3	2.70525		Gpm6b	51.3492		Pdha1	1.13393		2900054C01Rik	2.55554
Rps6ka3	1.17685		Bcorl1	2.71363		Srpx2	54.9058		Rab9	1.14099		Apool	2.59847
Sh3kbp1	1.17843		Tcfe3	2.72578		Itm2a	83.0779		Armcx3	1.14181		4930480E11Rik	2.60469
Hdac8	1.18383		Suv39h1	2.7608		Ubqln2	86.0085		Mtmr1	1.14304		Dkc1	2.61729
Prdx4	1.19642		Mid1	2.86214		Klhl13	103.31		Rbbp7	1.14626		Rbm10	2.62304
Mamld1	1.20162		Bcor	2.92353		Hs6st2	139.391		1700018G05Rik	1.14682		2900056M20Rik	2.71661
1110012L19Rik	1.2024		Sh3bgrl	2.95795		Rnf128	297.768		Ftsj1	1.16117		Rbmx	2.81806
Zfp449	1.20475		Dach2	3.06382		Tlr13	309.983		Igsf1	1.17591		Ribc1	2.8873
Slc35a2	1.21276		Cd99l2	3.59746					Fundc2	1.18472		Cstf2	2.93986
Zfp275	1.21509		Chm	3.76179					Atrx	1.1884		Enox2	3.02245
Armcx5	1.22129		Msn	3.92862					Pin4	1.19378		1500032P08Rik	3.10887
Mcts1	1.22637		Zdhhc9	3.94497					Gpkow	1.19468		Rpgr	3.12031
Ofd1	1.23799		Pnck	3.98936					Zmym3	1.20082		Tsr2	3.26783
Gdpd2	1.24072		Ap1s2	4.07283					Gm9	1.20745		Gspt2	3.28899
Arhgef6	1.27704		Mospd2	4.24588					Rab9b	1.21363		Plxna3	3.37487
Smarca1	1.2803		Was	4.31951					Vbp1	1.21729		BC022960	3.43372
Nxf7	1.2887		Pcsk1n	4.33699					Ddx26b	1.22094		Porcn	3.45012
Las1l	1.29321		Pls3	4.38229					Timm17b	1.24947		Ar	3.58958
C330007P06Rik	1.29966		Pcyt1b	4.41731					Phf6	1.26182		Timm8a1	3.60766
Plxnb3	1.30373		Wbp5	4.93048					Cetn2	1.27065		Morc4	3.67808
1700045I19Rik	1.3163		Amot	4.97965					Tmem29	1.27911		4732460I02Rik	3.74324
Ube2a	1.3173		Ikbkg	5.27834					Irak1	1.28247		Lonrf3	3.79667
Ctps2	1.32146		Bex1	5.55882					Smc1a	1.29828		Pfkfb1	4.15614
Tmem164	1.3247		5730416F02Rik	5.77998					Trex2	1.30333		Piga	4.74064
1600014K23Rik	1.32836		Ngfrap1	6.17319					Cited1	1.32663		Opn1mw	4.99334
Ppp1r3f	1.33246		Rp2h	6.69357					Pabpc5	1.34125		Tmlhe	5.2392
Gdi1	1.34864		Bmx	7.1348					Nxt2	1.34617		Syp	5.5815
Ids	1.35034		Armcx2	7.14589					Brcc3	1.35615		Gla	5.88615
Trmt2b	1.35262		Tro	7.5826					Lamp2	1.36253		Fam122b	6.21668
Pqbp1	1.36734		A630033H20Rik	7.64544					Gpr165	1.38047		Hmgb3	6.51581
Efnb1	1.36936		Diap2	7.83641					Yipf6	1.39681		Mbnl3	7.4182
Ocrl	1.38008		Cfp	8.21956					Fundc1	1.4131		2010204K13Rik	8.28881
Kif4	1.39519		Flna	8.84549					Renbp	1.4482		F9	21.9256
Wdr44	1.39814		Prrg1	8.92485					Alg13	1.45572		Nxf2	23.1959
Acot9	1.41406		Col4a5	8.99625					Hsd17b10	1.46559		1110059M19Rik	26.1015
C1galt1c1	1.41606		Figf	9.26726					Kcne1l	1.48718		Slc7a3	74.0523
Zcchc13	1.45139		Heph	10.8981					Elk1	1.51165		Capn6	93.0224
Arhgap4	1.46195		Atp7a	11.7255					Gjb1	1.53281		3830417A13Rik	150.63
Phka1	1.48385		Armcx6	13.8575					Rhox9	1.53298		Glod5	158.392
Usp9x	1.48836		Cask	17.3314					Rbmx2	1.53715
Uba1	1.49164		Mid1ip1	19.8561					Ebp	1.54858
Pja1	1.49772		Tceal8	24.4702					Hdac6	1.57901
Dlg3	1.52073		Tlr7	27.176					Kcnd1	1.5863
Tsc22d3	1.52849		Bgn	28.4131					Wdr45	1.59751
Maged1	1.53826		Timp1	29.9265					Pdzd4	1.62176
Pgrmc1	1.54165		Syn1	35.1292					Ogt	1.63165
2210013O21Rik	1.56318		Dock11	37.7513					Thoc2	1.66053
Utp14a	1.56966		Gpm6b	51.3492					Zfp280c	1.67016
Snx12	1.58396		Srpx2	54.9058					Obp1a	1.68611
Dynlt3	1.5887		Itm2a	83.0779					Huwe1	1.70517
Pdk3	1.59016		Ubqln2	86.0085					Magix	1.73141
1700014N06Rik	1.60155		Klhl13	103.31					Ophn1	1.7386
Acsl4	1.60911		Hs6st2	139.391					Uxt	1.74908
Ubl4	1.62953		Rnf128	297.768					Plp1	1.7581
Eif2s3x	1.64441		Tlr13	309.983					Gyk	1.7922
Bcap31	1.72516								Drp2	1.7946
Nsdhl	1.73666								Ndufb11	1.80224
Spin4	1.73667								Prickle3	1.81434
Hnrnph2	1.74917								Mecp2	1.84162
Tbc1d8b	1.75994								Mospd1	1.92347
Dnase1l1	1.76472								Atp6ap2	1.92798
Slc9a6	1.76849								L1cam	1.93925
Med14	1.77475								Abcb7	1.96662
Rnf113a1	1.78414								Taf7l	1.96696
Psmd10	1.81023								Atf1	2.002
Trappc2	1.81665								Idh3g	2.01873
Fgd1	1.82016								Pola1	2.04053
Emd	1.82344								Col4a6	2.05624
Armcx1	1.82412								Atp11c	2.07085
Ptchd1	1.83113								Slc25a5	2.09
5530601H04Rik	1.87736								Mtm1	2.09321
Prkx	1.89479								Hccs	2.10259
Mpp1	1.9164								Iqsec2	2.11851
Vsig4	2.01096								Htatsf1	2.14915
1600025M17Rik	2.01369								Prps1	2.19048
Pcdh19	2.09318								Chic1	2.19097
Il2rg	2.11101								Upf3b	2.20822
Stard8	2.11142								Slitrk4	2.2367
Prrg3	2.11389								Aifm1	2.25405
Taz	2.12268								2610002M06Rik	2.30146
Pou3f4	2.16866								Ndufa1	2.31535
Maged2	2.32522								BC065397	2.32103
Dcx	2.35205								Usp11	2.33675
Avpr2	2.36254								Sms	2.38466
Apln	2.39288								Klhl15	2.39532
Tlr8	2.47068								Rpl36a	2.40087
Tbl1x	2.4776								Rab33a	2.43184
Il13ra2	2.52978								Nkrf	2.47098
Zrsr2	2.53854								A830080D01Rik	2.48965
Maoa	2.5387								6720401G13Rik	2.51848
Zc4h2	2.5431								2900054C01Rik	2.55554
Slc10a3	2.57317								Apool	2.59847
Atp6ap1	2.58921								4930480E11Rik	2.60469
Mum1l1	2.59807								Dkc1	2.61729
Gm715	2.59872								Rbm10	2.62304
Fgf13	2.6408								2900056M20Rik	2.71661
G6pdx	2.65714								Rbmx	2.81806
Pir	2.68359								Ribc1	2.8873
Clcn5	2.69802								Cstf2	2.93986
Cxcr3	2.70525								Enox2	3.02245
Bcorl1	2.71363								1500032P08Rik	3.10887
Tcfe3	2.72578								Rpgr	3.12031
Suv39h1	2.7608								Tsr2	3.26783
Mid1	2.86214								Gspt2	3.28899
Bcor	2.92353								Plxna3	3.37487
Sh3bgrl	2.95795								BC022960	3.43372
Dach2	3.06382								Porcn	3.45012
Cd99l2	3.59746								Ar	3.58958
Chm	3.76179								Timm8a1	3.60766
Msn	3.92862								Morc4	3.67808
Zdhhc9	3.94497								4732460I02Rik	3.74324
Pnck	3.98936								Lonrf3	3.79667
Ap1s2	4.07283								Pfkfb1	4.15614
Mospd2	4.24588								Piga	4.74064
Was	4.31951								Opn1mw	4.99334
Pcsk1n	4.33699								Tmlhe	5.2392
Pls3	4.38229								Syp	5.5815
Pcyt1b	4.41731								Gla	5.88615
Wbp5	4.93048								Fam122b	6.21668
Amot	4.97965								Hmgb3	6.51581
Ikbkg	5.27834								Mbnl3	7.4182
Bex1	5.55882								2010204K13Rik	8.28881
5730416F02Rik	5.77998								F9	21.9256
Ngfrap1	6.17319								Nxf2	23.1959
Rp2h	6.69357								1110059M19Rik	26.1015
Bmx	7.1348								Slc7a3	74.0523
Armcx2	7.14589								Capn6	93.0224
Tro	7.5826								3830417A13Rik	150.63
A630033H20Rik	7.64544								Glod5	158.392
Diap2	7.83641
Cfp	8.21956
Flna	8.84549
Prrg1	8.92485
Col4a5	8.99625
Figf	9.26726
Heph	10.8981
Atp7a	11.7255
Armcx6	13.8575
Cask	17.3314
Mid1ip1	19.8561
Tceal8	24.4702
Tlr7	27.176
Bgn	28.4131
Timp1	29.9265
Syn1	35.1292
Dock11	37.7513
Gpm6b	51.3492
Srpx2	54.9058
Itm2a	83.0779
Ubqln2	86.0085
Klhl13	103.31
Hs6st2	139.391
Rnf128	297.768
Tlr13	309.983

## Sheet: TC10 vs stem
up>1(123)			up>2(49)			up>5(18)			down>1(212)			down>2(92)			down>5(14)			down>10(8)			up top5			down top5
S_up1	f_up1		S_up2	f_up2		S_up5	f_up5		S_down1	f_down1		S_down2	f_down2		S_down5	f_down5		S_down10	f_down10		Symbol	stem		Symbol	stem
Igsf1	1.00459		Cxcr3	2.00884		5730416F02Rik	5.27586		Gm9	1.0202		Drp2	2.04104		Dlg3	5.18939		Eda	10.3153		Tlr13	216.579		Slc7a3	98.8065
Glod5	1.00534		Pou3f4	2.03366		Ngfrap1	5.51632		Nxt2	1.02952		Upf3b	2.05865		Morc4	5.2988		Capn6	10.8759		Klhl13	69.2301		Gdpd2	60.7784
Mtmr1	1.01096		1600025M17Rik	2.14366		Dnase1l1	5.82696		C330007P06Rik	1.04267		Sh3bgrl	2.06436		BC022960	5.43424		2900056M20Rik	11.4103		Heph	63.2858		Nxf2	25.5683
Apex2	1.01997		Ikbkg	2.16534		Bex1	6.36047		Tbl1x	1.04491		Hsd17b10	2.06763		Ogt	5.63515		Usp11	14.0224		Itm2a	36.971		F9	23.1528
Utp14a	1.02056		1700014N06Rik	2.19799		Bmx	6.94347		Gpm6b	1.04636		5530601H04Rik	2.10687		Cstf2	6.83251		F9	23.1528		Srpx2	34.7769		Usp11	14.0224
Bcor	1.02154		Plxnb3	2.26154		Syn1	7.7225		Las1l	1.04845		1500032P08Rik	2.1175		Tmlhe	7.60837		Nxf2	25.5683
BC023829	1.03087		Ar	2.29499		Col4a5	8.15201		Ube2a	1.05181		Pin4	2.12346		Eda	10.3153		Gdpd2	60.7784
Dach2	1.04017		Apln	2.31231		Il2rg	8.90156		Gnl3l	1.06154		Mbtps2	2.12645		Capn6	10.8759		Slc7a3	98.8065
Foxp3	1.04307		Fgf13	2.3141		Cfp	10.2287		Abcd1	1.06679		Hdac6	2.12947		2900056M20Rik	11.4103
Zc4h2	1.04555		Mpp1	2.44141		Atp7a	11.3206		L1cam	1.07366		Abcb7	2.1487		Usp11	14.0224
Tmem164	1.0626		A630033H20Rik	2.48343		Efnb1	15.3847		Araf	1.0805		Aifm1	2.16993		F9	23.1528
Maged2	1.07185		Amot	2.51089		Tlr7	17.7056		Pls3	1.10013		Med12	2.21093		Nxf2	25.5683
Eif2s3x	1.07335		3830417A13Rik	2.62414		Rnf128	25.0125		Htr2c	1.10819		Taz	2.26931		Gdpd2	60.7784
Fancb	1.08034		Atp6ap1	2.68116		Srpx2	34.7769		Wdr13	1.11106		Zfp275	2.27118		Slc7a3	98.8065
Brwd3	1.08087		Dcx	2.76845		Itm2a	36.971		Ssr4	1.12878		Iqsec2	2.28428
Scml2	1.08315		Pir	2.77707		Heph	63.2858		Figf	1.13175		Phka1	2.28813
Slc25a14	1.08738		Arhgef6	2.81177		Klhl13	69.2301		Slc25a5	1.14203		Lamp2	2.29841
Tcfe3	1.10567		Slc9a6	2.93364		Tlr13	216.579		2210013O21Rik	1.14585		1110012L19Rik	2.31495
Tmem29	1.1143		Rs1	3.00438					Rhox9	1.15305		Rbm10	2.33893
Fundc1	1.13489		Suv39h1	3.16709					Glra4	1.1563		Cask	2.34753
Flna	1.13875		Cd99l2	3.44977					Cetn2	1.15649		Slitrk4	2.35996
Pdk3	1.14425		Mum1l1	3.55749					Gpr165	1.1583		Phf6	2.3878
Htatsf1	1.14427		Pcsk1n	3.61852					Renbp	1.17693		Zbtb33	2.3907
Rab9b	1.14642		Gm715	4.05677					Syap1	1.19766		Stag2	2.44798
1700018G05Rik	1.14948		Tceal8	4.13005					Ndufa1	1.20074		Ftsj1	2.45511
Rp2h	1.17356		Tlr8	4.31766					Pdha1	1.20972		Mbnl3	2.47744
Phf8	1.18042		Gspt2	4.37125					Pgrmc1	1.21539		A830080D01Rik	2.4871
1600014K23Rik	1.18963		Pnck	4.64395					Maged1	1.21778		Nkrf	2.49643
Klhl15	1.1902		Gab3	4.67187					Timm17b	1.21995		Ctps2	2.52191
Ribc1	1.19315		Was	4.98642					Sh3kbp1	1.22087		Hmgb3	2.56707
Mid1	1.21136		Stard8	4.99965					Phka2	1.22116		Rbbp7	2.58455
Arr3	1.21163		5730416F02Rik	5.27586					Elk1	1.22227		Igbp1	2.5867
Pcdh11x	1.21266		Ngfrap1	5.51632					Plp1	1.22386		Fmr1	2.60338
Slc35a2	1.21877		Dnase1l1	5.82696					Maoa	1.23162		Huwe1	2.7046
Ids	1.26757		Bex1	6.36047					Gjb1	1.24182		Mecp2	2.72036
Trappc2	1.30697		Bmx	6.94347					Armcx3	1.25377		4930480E11Rik	2.74589
Alg13	1.31218		Syn1	7.7225					Pabpc5	1.25404		Nono	2.78274
Msn	1.32427		Col4a5	8.15201					Bcorl1	1.2667		Apool	2.78947
Enox2	1.34623		Il2rg	8.90156					Uba1	1.26859		Tsc22d3	2.81282
Fgd1	1.34758		Cfp	10.2287					Gdi1	1.27725		Rbmx2	2.81352
Ebp	1.36715		Atp7a	11.3206					G6pdx	1.28095		Hs6st2	2.82338
Psmd10	1.37257		Efnb1	15.3847					Armcx1	1.2921		Spin4	2.84499
Ptchd1	1.37617		Tlr7	17.7056					Snx12	1.2992		Tsr2	2.88512
Prickle3	1.39598		Rnf128	25.0125					2900054C01Rik	1.29951		2610002M06Rik	2.88671
1700045I19Rik	1.42646		Srpx2	34.7769					1810030O07Rik	1.30793		Ppp1r3f	2.89098
Tbc1d8b	1.46557		Itm2a	36.971					Smarca1	1.31013		Cenpi	2.90414
Pfkfb1	1.48235		Heph	63.2858					Prdx4	1.32075		BC065397	2.91245
Mamld1	1.49277		Klhl13	69.2301					Fam122b	1.32321		Mtm1	2.92595
Pcyt1b	1.50643		Tlr13	216.579					Gla	1.32614		Kif4	2.98684
Slc6a8	1.52651								Trex2	1.32716		Thoc2	2.99794
Ap1s2	1.52833								Kcnd1	1.35873		Chic1	3.15285
Prkx	1.53781								Rps6ka3	1.37584		2010204K13Rik	3.16241
Acot9	1.54648								Kcne1l	1.37885		Hnrnph2	3.17911
C1galt1c1	1.55563								2610029G23Rik	1.38775		Porcn	3.20167
Timp1	1.55956								Magix	1.3894		Atrx	3.24984
Zcchc13	1.56314								Pqbp1	1.39335		Prps1	3.25776
Nxf7	1.57867								Wdr45	1.39478		Sms	3.27577
Zdhhc9	1.60173								Rnf113a1	1.39897		Il13ra2	3.35411
Wdr44	1.62027								Mospd1	1.40379		Col4a6	3.39624
Avpr2	1.6414								2610030H06Rik	1.40761		Prrg3	3.42011
Bcap31	1.65262								Ndufb11	1.41921		Tro	3.45516
Arhgap4	1.67076								Gyk	1.42169		Pcdh19	3.48967
Plp2	1.67479								Rbm3	1.4278		Zfp280c	3.59519
Diap2	1.68229								Idh3g	1.45688		Cited1	3.62102
Mospd2	1.71654								Ocrl	1.47183		Plxna3	3.78136
Shroom4	1.73084								Mcts1	1.47253		Nsdhl	3.87467
1110059M19Rik	1.75757								Gripap1	1.47316		Pdzd4	4.02804
Slc10a3	1.84896								6720401G13Rik	1.4817		Ddx26b	4.05946
Armcx6	1.87993								Dynlt3	1.48177		Zmym3	4.18889
Bgn	1.90803								Pja1	1.4876		Piga	4.2459
Chm	1.92396								Armcx5	1.48987		Prrg1	4.25915
Rbmx	1.95873								Fundc2	1.50063		Rpl36a	4.32669
Vsig4	1.97142								Ubqln2	1.50811		4732460I02Rik	4.50996
Wbp5	1.97234								Rab33a	1.51953		Dkc1	4.56823
Cxcr3	2.00884								Obp1a	1.52753		Timm8a1	4.66567
Pou3f4	2.03366								Morf4l2	1.53533		Gprasp1	4.72494
1600025M17Rik	2.14366								Otud5	1.54703		Opn1mw	4.75384
Ikbkg	2.16534								Armcx2	1.55863		Syp	4.78808
1700014N06Rik	2.19799								Ophn1	1.57064		Dlg3	5.18939
Plxnb3	2.26154								Atp6ap2	1.57957		Morc4	5.2988
Ar	2.29499								Mid1ip1	1.58207		BC022960	5.43424
Apln	2.31231								Yipf6	1.59336		Ogt	5.63515
Fgf13	2.3141								Gpkow	1.59661		Cstf2	6.83251
Mpp1	2.44141								Emd	1.59903		Tmlhe	7.60837
A630033H20Rik	2.48343								Lonrf3	1.60504		Eda	10.3153
Amot	2.51089								Hcfc1	1.61178		Capn6	10.8759
3830417A13Rik	2.62414								Mtcp1	1.61585		2900056M20Rik	11.4103
Atp6ap1	2.68116								Hdac8	1.62653		Usp11	14.0224
Dcx	2.76845								Zrsr2	1.63143		F9	23.1528
Pir	2.77707								Lage3	1.64797		Nxf2	25.5683
Arhgef6	2.81177								Irak1	1.6618		Gdpd2	60.7784
Slc9a6	2.93364								Pdzd11	1.67829		Slc7a3	98.8065
Rs1	3.00438								Vbp1	1.69604
Suv39h1	3.16709								Rab9	1.69737
Cd99l2	3.44977								Cul4b	1.69849
Mum1l1	3.55749								Dock11	1.70225
Pcsk1n	3.61852								Acsl4	1.73952
Gm715	4.05677								Rpgr	1.74125
Tceal8	4.13005								Smc1a	1.75211
Tlr8	4.31766								Tbc1d25	1.76061
Gspt2	4.37125								Med14	1.77451
Pnck	4.64395								Taf7l	1.78801
Gab3	4.67187								Prps2	1.78825
Was	4.98642								Brcc3	1.82803
Stard8	4.99965								Pola1	1.83391
5730416F02Rik	5.27586								Ddx3x	1.83448
Ngfrap1	5.51632								Trmt2b	1.83923
Dnase1l1	5.82696								Zfx	1.85793
Bex1	6.36047								Hccs	1.85929
Bmx	6.94347								Gemin8	1.86209
Syn1	7.7225								Taf1	1.89147
Col4a5	8.15201								Usp9x	1.89832
Il2rg	8.90156								Ofd1	1.91246
Cfp	10.2287								Ubl4	1.91969
Atp7a	11.3206								Zfp449	1.94794
Efnb1	15.3847								Atp11c	1.94931
Tlr7	17.7056								Atf1	1.96874
Rnf128	25.0125								Ccdc120	1.98041
Srpx2	34.7769								Uxt	1.9848
Itm2a	36.971								Clcn5	1.9937
Heph	63.2858								Drp2	2.04104
Klhl13	69.2301								Upf3b	2.05865
Tlr13	216.579								Sh3bgrl	2.06436
									Hsd17b10	2.06763
									5530601H04Rik	2.10687
									1500032P08Rik	2.1175
									Pin4	2.12346
									Mbtps2	2.12645
									Hdac6	2.12947
									Abcb7	2.1487
									Aifm1	2.16993
									Med12	2.21093
									Taz	2.26931
									Zfp275	2.27118
									Iqsec2	2.28428
									Phka1	2.28813
									Lamp2	2.29841
									1110012L19Rik	2.31495
									Rbm10	2.33893
									Cask	2.34753
									Slitrk4	2.35996
									Phf6	2.3878
									Zbtb33	2.3907
									Stag2	2.44798
									Ftsj1	2.45511
									Mbnl3	2.47744
									A830080D01Rik	2.4871
									Nkrf	2.49643
									Ctps2	2.52191
									Hmgb3	2.56707
									Rbbp7	2.58455
									Igbp1	2.5867
									Fmr1	2.60338
									Huwe1	2.7046
									Mecp2	2.72036
									4930480E11Rik	2.74589
									Nono	2.78274
									Apool	2.78947
									Tsc22d3	2.81282
									Rbmx2	2.81352
									Hs6st2	2.82338
									Spin4	2.84499
									Tsr2	2.88512
									2610002M06Rik	2.88671
									Ppp1r3f	2.89098
									Cenpi	2.90414
									BC065397	2.91245
									Mtm1	2.92595
									Kif4	2.98684
									Thoc2	2.99794
									Chic1	3.15285
									2010204K13Rik	3.16241
									Hnrnph2	3.17911
									Porcn	3.20167
									Atrx	3.24984
									Prps1	3.25776
									Sms	3.27577
									Il13ra2	3.35411
									Col4a6	3.39624
									Prrg3	3.42011
									Tro	3.45516
									Pcdh19	3.48967
									Zfp280c	3.59519
									Cited1	3.62102
									Plxna3	3.78136
									Nsdhl	3.87467
									Pdzd4	4.02804
									Ddx26b	4.05946
									Zmym3	4.18889
									Piga	4.2459
									Prrg1	4.25915
									Rpl36a	4.32669
									4732460I02Rik	4.50996
									Dkc1	4.56823
									Timm8a1	4.66567
									Gprasp1	4.72494
									Opn1mw	4.75384
									Syp	4.78808
									Dlg3	5.18939
									Morc4	5.2988
									BC022960	5.43424
									Ogt	5.63515
									Cstf2	6.83251
									Tmlhe	7.60837
									Eda	10.3153
									Capn6	10.8759
									2900056M20Rik	11.4103
									Usp11	14.0224
									F9	23.1528
									Nxf2	25.5683
									Gdpd2	60.7784
									Slc7a3	98.8065

## Sheet: TC10 vs ATII
up>1(75)			up>2(38)			up>5(15)			down>1(260)			down>2(199)			down>5(102)			down>10(56)			up top5			down top5
S_up1	f_up1		S_up2	f_up2		S_up5	f_up5		S_down1	f_down1		S_down2	f_down2		S_down5	f_down5		S_down10	f_down10		Symbol	ATII		Symbol	ATII
Pabpc5	1.01129		Armcx6	2.00065		Tlr7	5.9559		Fancb	1.00299		Gpkow	2.02242		Idh3g	5.03001		Wdr45	10.1226		Elk1	504.742		Prrg3	324.644
2610029G23Rik	1.02123		Fundc2	2.0287		Maged2	6.226		Zdhhc9	1.03554		Gspt2	2.04771		Rp2h	5.03538		Plxna3	10.2405		Srpx2	138.028		Bex1	156.842
Uxt	1.02977		Phka2	2.04305		Hs6st2	6.25561		Dach2	1.04074		Pin4	2.04918		Rbm10	5.11272		1700045I19Rik	10.494		Timp1	77.2039		Abcd1	154.528
Plp2	1.04137		Syp	2.07862		Syn1	6.84432		Gab3	1.04122		Armcx3	2.09206		Ddx26b	5.1464		Sh3kbp1	10.7015		Rnf128	16.5485		Ccdc120	126.022
1110012L19Rik	1.04522		Hcfc1	2.38115		Hccs	8.83292		Ctps2	1.04982		Cetn2	2.10352		Rbbp7	5.41558		Dkc1	10.7811		Figf	11.8995		Shroom4	95.4549
Col4a6	1.05342		Msn	2.49713		Gla	9.59651		1700014N06Rik	1.05556		Wdr13	2.13507		Acsl4	5.43753		Nkrf	11.1193
Armcx1	1.05624		Pcsk1n	2.50271		Flna	10.146		Gm715	1.05815		Ngfrap1	2.15187		Rab9b	5.45743		Mamld1	11.2931
Armcx5	1.08398		Huwe1	2.76529		Tlr13	10.1548		Aifm1	1.0645		Thoc2	2.16747		4732460I02Rik	5.4813		Glod5	11.7139
Taf7l	1.09423		A630033H20Rik	2.79228		F9	10.2175		Syap1	1.07222		Tbc1d25	2.18456		Taz	5.5169		Eif2s3x	11.7825
Mid1	1.09559		Slc6a8	2.8073		5730416F02Rik	11.2361		Fmr1	1.08467		Zfx	2.19579		Vbp1	5.52858		Ribc1	12.0922
Araf	1.12157		Obp1a	2.89388		Figf	11.8995		Zfp280c	1.08673		Maoa	2.21628		Mospd2	5.54309		Usp9x	12.2645
Bmx	1.12964		Cfp	2.92451		Rnf128	16.5485		Dnase1l1	1.09591		Prickle3	2.2216		Rab9	5.56171		Rpgr	12.2677
Brcc3	1.15528		Arhgef6	2.92529		Timp1	77.2039		Ap1s2	1.1205		Cenpi	2.23191		Htatsf1	5.82043		Htr2c	12.3869
Prkx	1.17935		Amot	3.24136		Srpx2	138.028		Pnck	1.13797		Tlr8	2.23407		Zrsr2	5.84742		Cstf2	12.8222
Uba1	1.22212		Phf6	3.30551		Elk1	504.742		Las1l	1.15757		2610030H06Rik	2.24707		Ddx3x	5.95171		Taf1	13.1114
Pja1	1.24237		4930480E11Rik	3.33937					Rs1	1.16213		Arhgap4	2.25539		Hmgb3	5.98068		Usp11	13.3906
Atp11c	1.27218		Pcdh19	3.49377					Mospd1	1.16887		Psmd10	2.26283		Slc25a5	6.02066		Slitrk4	13.4775
Tro	1.27918		Col4a5	4.04967					Phf8	1.16938		Tbc1d8b	2.2686		Avpr2	6.18359		Atp6ap1	13.5874
Pdzd4	1.28642		Mum1l1	4.19418					Dock11	1.18804		Mecp2	2.29122		Atp6ap2	6.18847		1700018G05Rik	13.8165
Nxf2	1.31497		Ocrl	4.89607					Apool	1.19602		Pdzd11	2.30939		Ndufb11	6.26134		Rhox9	14.3869
Prdx4	1.34038		Heph	4.94139					Prrg1	1.19744		Pls3	2.35254		Mtm1	6.2893		Mid1ip1	14.8669
Snx12	1.34857		BC022960	4.97178					Iqsec2	1.20557		Pqbp1	2.36949		Plp1	6.34751		Gjb1	15.3338
2210013O21Rik	1.34883		Pcdh11x	4.98702					Bgn	1.21179		Rnf113a1	2.37247		Rbmx2	6.43257		Renbp	15.509
Gpm6b	1.3847		Tlr7	5.9559					C330007P06Rik	1.22756		Ubqln2	2.42344		Smarca1	6.45436		Hnrnph2	15.7222
Timm8a1	1.3904		Maged2	6.226					Ebp	1.29008		Ndufa1	2.45479		Fgf13	6.52321		Trappc2	16.0425
Rbm3	1.40249		Hs6st2	6.25561					Nono	1.29255		Pfkfb1	2.55551		Chic1	6.65029		Atrx	16.4968
Kcne1l	1.56861		Syn1	6.84432					Bcor	1.29865		C1galt1c1	2.68871		Cd99l2	6.66189		Igbp1	16.6139
Ssr4	1.57646		Hccs	8.83292					1500032P08Rik	1.32533		Rpl36a	2.69028		Atf1	6.95042		Magix	17.3925
Slc10a3	1.60353		Gla	9.59651					Scml2	1.34417		Cul4b	2.71722		Wbp5	7.04159		Nsdhl	17.483
Emd	1.618		Flna	10.146					Med14	1.35		Atp7a	2.72842		Arr3	7.23385		Foxp3	17.5966
Smc1a	1.66537		Tlr13	10.1548					Fundc1	1.38275		Piga	2.75398		1110059M19Rik	7.26083		Plxnb3	17.7154
Armcx2	1.68325		F9	10.2175					Morf4l2	1.40047		Pir	2.77834		Gm9	7.32871		Clcn5	19.5649
Maged1	1.68853		5730416F02Rik	11.2361					Klhl13	1.4297		Timm17b	2.81377		Chm	7.37695		Mbnl3	20.8915
Otud5	1.69776		Figf	11.8995					1600025M17Rik	1.44163		Was	2.82457		Igsf1	7.54915		Suv39h1	21.7495
Nxt2	1.78428		Rnf128	16.5485					Efnb1	1.44244		Slc35a2	2.82654		Morc4	7.58262		Tsr2	22.0944
Cited1	1.93214		Timp1	77.2039					Hsd17b10	1.4523		Sh3bgrl	2.88858		Gprasp1	7.70931		Gyk	22.1382
2900056M20Rik	1.9952		Srpx2	138.028					G6pdx	1.47016		Cask	2.88874		Apex2	7.87491		Wdr44	22.3111
Armcx6	2.00065		Elk1	504.742					Ofd1	1.47781		A830080D01Rik	2.94797		Rps6ka3	8.12257		Yipf6	24.7455
Fundc2	2.0287								Tmem29	1.49531		Il13ra2	2.97895		2610002M06Rik	8.40716		Gnl3l	25.4286
Phka2	2.04305								Dlg3	1.51522		Enox2	3.00439		Hdac8	8.54327		Abcb7	25.4803
Syp	2.07862								Ophn1	1.5232		Pgrmc1	3.02034		Dynlt3	8.98187		L1cam	26.1424
Hcfc1	2.38115								Eda	1.54518		Lage3	3.06764		Ppp1r3f	9.29069		Gdpd2	29.173
Msn	2.49713								Ubl4	1.54689		Alg13	3.06982		Cxcr3	9.61835		Capn6	31.3919
Pcsk1n	2.50271								Kcnd1	1.5538		Rab33a	3.09136		Zfp449	9.71394		Utp14a	32.6564
Huwe1	2.76529								Mpp1	1.60569		Ikbkg	3.09688		Pdha1	9.73483		Il2rg	34.0963
A630033H20Rik	2.79228								Acot9	1.64318		1810030O07Rik	3.10359		Porcn	9.89085		2900054C01Rik	37.1611
Slc6a8	2.8073								Ptchd1	1.72364		Trmt2b	3.16929		Wdr45	10.1226		2010204K13Rik	37.4354
Obp1a	2.89388								Ftsj1	1.72632		Vsig4	3.19103		Plxna3	10.2405		Stard8	38.5923
Cfp	2.92451								Apln	1.75518		Itm2a	3.2204		1700045I19Rik	10.494		Mbtps2	59.5418
Arhgef6	2.92529								Zc4h2	1.79223		Gemin8	3.25662		Sh3kbp1	10.7015		Gdi1	84.0426
Amot	3.24136								5530601H04Rik	1.79989		Tmem164	3.27444		Dkc1	10.7811		Prps2	89.1615
Phf6	3.30551								Opn1mw	1.81216		Gripap1	3.30386		Nkrf	11.1193		Shroom4	95.4549
4930480E11Rik	3.33937								Pola1	1.84029		Lonrf3	3.31259		Mamld1	11.2931		Ccdc120	126.022
Pcdh19	3.49377								6720401G13Rik	1.85282		Glra4	3.31556		Glod5	11.7139		Abcd1	154.528
Col4a5	4.04967								Bcorl1	1.86587		Trex2	3.39764		Eif2s3x	11.7825		Bex1	156.842
Mum1l1	4.19418								Tcfe3	1.87211		Pou3f4	3.44822		Ribc1	12.0922		Prrg3	324.644
Ocrl	4.89607								Fam122b	1.87338		1600014K23Rik	3.46737		Usp9x	12.2645
Heph	4.94139								Slc25a14	1.87395		Spin4	3.48974		Rpgr	12.2677
BC022960	4.97178								Mtmr1	1.88304		Ube2a	3.5269		Htr2c	12.3869
Pcdh11x	4.98702								Mcts1	1.94661		Pcyt1b	3.561		Cstf2	12.8222
Tlr7	5.9559								Phka1	1.97866		Hdac6	3.6158		Taf1	13.1114
Maged2	6.226								Gpkow	2.02242		Drp2	3.67475		Usp11	13.3906
Hs6st2	6.25561								Gspt2	2.04771		Upf3b	3.81077		Slitrk4	13.4775
Syn1	6.84432								Pin4	2.04918		Bcap31	3.82428		Atp6ap1	13.5874
Hccs	8.83292								Armcx3	2.09206		Kif4	3.8422		1700018G05Rik	13.8165
Gla	9.59651								Cetn2	2.10352		Nxf7	3.90185		Rhox9	14.3869
Flna	10.146								Wdr13	2.13507		Diap2	3.91096		Mid1ip1	14.8669
Tlr13	10.1548								Ngfrap1	2.15187		Mtcp1	3.92663		Gjb1	15.3338
F9	10.2175								Thoc2	2.16747		Stag2	3.96405		Renbp	15.509
5730416F02Rik	11.2361								Tbc1d25	2.18456		Dcx	3.98923		Hnrnph2	15.7222
Figf	11.8995								Zfx	2.19579		Rbmx	4.03851		Trappc2	16.0425
Rnf128	16.5485								Maoa	2.21628		Zmym3	4.07386		Atrx	16.4968
Timp1	77.2039								Prickle3	2.2216		Ogt	4.11411		Igbp1	16.6139
Srpx2	138.028								Cenpi	2.23191		Pdk3	4.14965		Magix	17.3925
Elk1	504.742								Tlr8	2.23407		Zcchc13	4.15849		Nsdhl	17.483
									2610030H06Rik	2.24707		BC023829	4.16056		Foxp3	17.5966
									Arhgap4	2.25539		Fgd1	4.17619		Plxnb3	17.7154
									Psmd10	2.26283		Tsc22d3	4.19488		Clcn5	19.5649
									Tbc1d8b	2.2686		Zfp275	4.25531		Mbnl3	20.8915
									Mecp2	2.29122		Lamp2	4.34038		Suv39h1	21.7495
									Pdzd11	2.30939		Irak1	4.4988		Tsr2	22.0944
									Pls3	2.35254		Gpr165	4.54293		Gyk	22.1382
									Pqbp1	2.36949		Brwd3	4.55279		Wdr44	22.3111
									Rnf113a1	2.37247		3830417A13Rik	4.58067		Yipf6	24.7455
									Ubqln2	2.42344		Ar	4.63902		Gnl3l	25.4286
									Ndufa1	2.45479		Ids	4.66744		Abcb7	25.4803
									Pfkfb1	2.55551		Prps1	4.67771		L1cam	26.1424
									C1galt1c1	2.68871		BC065397	4.68578		Gdpd2	29.173
									Rpl36a	2.69028		Sms	4.69431		Capn6	31.3919
									Cul4b	2.71722		Tceal8	4.69602		Utp14a	32.6564
									Atp7a	2.72842		Klhl15	4.69895		Il2rg	34.0963
									Piga	2.75398		Med12	4.72375		2900054C01Rik	37.1611
									Pir	2.77834		Slc9a6	4.88047		2010204K13Rik	37.4354
									Timm17b	2.81377		Tmlhe	4.94405		Stard8	38.5923
									Was	2.82457		Zbtb33	4.94703		Mbtps2	59.5418
									Slc35a2	2.82654		Slc7a3	4.96907		Gdi1	84.0426
									Sh3bgrl	2.88858		Tbl1x	4.971		Prps2	89.1615
									Cask	2.88874		Idh3g	5.03001		Shroom4	95.4549
									A830080D01Rik	2.94797		Rp2h	5.03538		Ccdc120	126.022
									Il13ra2	2.97895		Rbm10	5.11272		Abcd1	154.528
									Enox2	3.00439		Ddx26b	5.1464		Bex1	156.842
									Pgrmc1	3.02034		Rbbp7	5.41558		Prrg3	324.644
									Lage3	3.06764		Acsl4	5.43753
									Alg13	3.06982		Rab9b	5.45743
									Rab33a	3.09136		4732460I02Rik	5.4813
									Ikbkg	3.09688		Taz	5.5169
									1810030O07Rik	3.10359		Vbp1	5.52858
									Trmt2b	3.16929		Mospd2	5.54309
									Vsig4	3.19103		Rab9	5.56171
									Itm2a	3.2204		Htatsf1	5.82043
									Gemin8	3.25662		Zrsr2	5.84742
									Tmem164	3.27444		Ddx3x	5.95171
									Gripap1	3.30386		Hmgb3	5.98068
									Lonrf3	3.31259		Slc25a5	6.02066
									Glra4	3.31556		Avpr2	6.18359
									Trex2	3.39764		Atp6ap2	6.18847
									Pou3f4	3.44822		Ndufb11	6.26134
									1600014K23Rik	3.46737		Mtm1	6.2893
									Spin4	3.48974		Plp1	6.34751
									Ube2a	3.5269		Rbmx2	6.43257
									Pcyt1b	3.561		Smarca1	6.45436
									Hdac6	3.6158		Fgf13	6.52321
									Drp2	3.67475		Chic1	6.65029
									Upf3b	3.81077		Cd99l2	6.66189
									Bcap31	3.82428		Atf1	6.95042
									Kif4	3.8422		Wbp5	7.04159
									Nxf7	3.90185		Arr3	7.23385
									Diap2	3.91096		1110059M19Rik	7.26083
									Mtcp1	3.92663		Gm9	7.32871
									Stag2	3.96405		Chm	7.37695
									Dcx	3.98923		Igsf1	7.54915
									Rbmx	4.03851		Morc4	7.58262
									Zmym3	4.07386		Gprasp1	7.70931
									Ogt	4.11411		Apex2	7.87491
									Pdk3	4.14965		Rps6ka3	8.12257
									Zcchc13	4.15849		2610002M06Rik	8.40716
									BC023829	4.16056		Hdac8	8.54327
									Fgd1	4.17619		Dynlt3	8.98187
									Tsc22d3	4.19488		Ppp1r3f	9.29069
									Zfp275	4.25531		Cxcr3	9.61835
									Lamp2	4.34038		Zfp449	9.71394
									Irak1	4.4988		Pdha1	9.73483
									Gpr165	4.54293		Porcn	9.89085
									Brwd3	4.55279		Wdr45	10.1226
									3830417A13Rik	4.58067		Plxna3	10.2405
									Ar	4.63902		1700045I19Rik	10.494
									Ids	4.66744		Sh3kbp1	10.7015
									Prps1	4.67771		Dkc1	10.7811
									BC065397	4.68578		Nkrf	11.1193
									Sms	4.69431		Mamld1	11.2931
									Tceal8	4.69602		Glod5	11.7139
									Klhl15	4.69895		Eif2s3x	11.7825
									Med12	4.72375		Ribc1	12.0922
									Slc9a6	4.88047		Usp9x	12.2645
									Tmlhe	4.94405		Rpgr	12.2677
									Zbtb33	4.94703		Htr2c	12.3869
									Slc7a3	4.96907		Cstf2	12.8222
									Tbl1x	4.971		Taf1	13.1114
									Idh3g	5.03001		Usp11	13.3906
									Rp2h	5.03538		Slitrk4	13.4775
									Rbm10	5.11272		Atp6ap1	13.5874
									Ddx26b	5.1464		1700018G05Rik	13.8165
									Rbbp7	5.41558		Rhox9	14.3869
									Acsl4	5.43753		Mid1ip1	14.8669
									Rab9b	5.45743		Gjb1	15.3338
									4732460I02Rik	5.4813		Renbp	15.509
									Taz	5.5169		Hnrnph2	15.7222
									Vbp1	5.52858		Trappc2	16.0425
									Mospd2	5.54309		Atrx	16.4968
									Rab9	5.56171		Igbp1	16.6139
									Htatsf1	5.82043		Magix	17.3925
									Zrsr2	5.84742		Nsdhl	17.483
									Ddx3x	5.95171		Foxp3	17.5966
									Hmgb3	5.98068		Plxnb3	17.7154
									Slc25a5	6.02066		Clcn5	19.5649
									Avpr2	6.18359		Mbnl3	20.8915
									Atp6ap2	6.18847		Suv39h1	21.7495
									Ndufb11	6.26134		Tsr2	22.0944
									Mtm1	6.2893		Gyk	22.1382
									Plp1	6.34751		Wdr44	22.3111
									Rbmx2	6.43257		Yipf6	24.7455
									Smarca1	6.45436		Gnl3l	25.4286
									Fgf13	6.52321		Abcb7	25.4803
									Chic1	6.65029		L1cam	26.1424
									Cd99l2	6.66189		Gdpd2	29.173
									Atf1	6.95042		Capn6	31.3919
									Wbp5	7.04159		Utp14a	32.6564
									Arr3	7.23385		Il2rg	34.0963
									1110059M19Rik	7.26083		2900054C01Rik	37.1611
									Gm9	7.32871		2010204K13Rik	37.4354
									Chm	7.37695		Stard8	38.5923
									Igsf1	7.54915		Mbtps2	59.5418
									Morc4	7.58262		Gdi1	84.0426
									Gprasp1	7.70931		Prps2	89.1615
									Apex2	7.87491		Shroom4	95.4549
									Rps6ka3	8.12257		Ccdc120	126.022
									2610002M06Rik	8.40716		Abcd1	154.528
									Hdac8	8.54327		Bex1	156.842
									Dynlt3	8.98187		Prrg3	324.644
									Ppp1r3f	9.29069
									Cxcr3	9.61835
									Zfp449	9.71394
									Pdha1	9.73483
									Porcn	9.89085
									Wdr45	10.1226
									Plxna3	10.2405
									1700045I19Rik	10.494
									Sh3kbp1	10.7015
									Dkc1	10.7811
									Nkrf	11.1193
									Mamld1	11.2931
									Glod5	11.7139
									Eif2s3x	11.7825
									Ribc1	12.0922
									Usp9x	12.2645
									Rpgr	12.2677
									Htr2c	12.3869
									Cstf2	12.8222
									Taf1	13.1114
									Usp11	13.3906
									Slitrk4	13.4775
									Atp6ap1	13.5874
									1700018G05Rik	13.8165
									Rhox9	14.3869
									Mid1ip1	14.8669
									Gjb1	15.3338
									Renbp	15.509
									Hnrnph2	15.7222
									Trappc2	16.0425
									Atrx	16.4968
									Igbp1	16.6139
									Magix	17.3925
									Nsdhl	17.483
									Foxp3	17.5966
									Plxnb3	17.7154
									Clcn5	19.5649
									Mbnl3	20.8915
									Suv39h1	21.7495
									Tsr2	22.0944
									Gyk	22.1382
									Wdr44	22.3111
									Yipf6	24.7455
									Gnl3l	25.4286
									Abcb7	25.4803
									L1cam	26.1424
									Gdpd2	29.173
									Capn6	31.3919
									Utp14a	32.6564
									Il2rg	34.0963
									2900054C01Rik	37.1611
									2010204K13Rik	37.4354
									Stard8	38.5923
									Mbtps2	59.5418
									Gdi1	84.0426
									Prps2	89.1615
									Shroom4	95.4549
									Ccdc120	126.022
									Abcd1	154.528
									Bex1	156.842
									Prrg3	324.644

## Sheet: TC10 vs CD8BL
up>1(87)			up>2(59)			up>5(36)			down>1(248)			down>2(201)			down>5(109)			down>10(66)			up top5			down top5
S_up1	f_up1		S_up2	f_up2		S_up5	f_up5		S_down1	f_down1		S_down2	f_down2		S_down5	f_down5		S_down10	f_down10		Symbol	CD8_T_BL		Symbol	CD8_T_BL
Pnck	1.00881		Uxt	2.01588		Ocrl	5.25195		Fundc2	1.00114		Cenpi	2.01763		Ndufb11	5.05251		Ids	10.1165		Elk1	450.476		Il2rg	237.762
Acsl4	1.0225		Msn	2.15009		4930480E11Rik	5.33929		Ccdc120	1.0087		Fundc1	2.01985		Mospd2	5.0908		Nsdhl	10.2805		Col4a5	243.826		Mbtps2	172.158
Scml2	1.05074		Gdpd2	2.17027		Ophn1	5.36906		Slc10a3	1.011		Ptchd1	2.05935		Alg13	5.36777		1700045I19Rik	10.5002		Srpx2	169.72		Utp14a	142.202
Arhgef6	1.08073		Tlr8	2.17254		Tceal8	5.58528		Mpp1	1.02206		Fmr1	2.08047		BC023829	5.40251		Ofd1	10.5696		Cfp	153.596		2900056M20Rik	102.989
Dnase1l1	1.10159		Hcfc1	2.24273		Renbp	6.46017		Snx12	1.07305		Gspt2	2.09835		5530601H04Rik	5.4204		Rab9b	11.0674		Timp1	140.307		Ar	90.0855
Emd	1.10602		F9	2.30319		Gjb1	6.59078		C330007P06Rik	1.08165		Pgrmc1	2.11922		Zfp275	5.52437		Mamld1	11.1013
Eda	1.14257		Plp2	2.31012		Nxt2	6.9458		Lamp2	1.13708		Nxf7	2.12294		Rp2h	5.53197		Gpr165	11.6058
Timm8a1	1.187		Dlg3	2.43559		Hccs	7.1722		Prkx	1.16902		1110059M19Rik	2.13437		Gyk	5.62161		Thoc2	12.0004
1700014N06Rik	1.20364		Syp	2.49579		BC022960	7.40054		2610029G23Rik	1.1693		Mtmr1	2.16941		Igsf1	5.75065		Atf1	12.6217
C1galt1c1	1.23105		Apln	2.50166		Obp1a	7.59372		Phka2	1.19985		Phf6	2.17057		Avpr2	5.81706		Wdr45	12.8091
Hsd17b10	1.32566		Uba1	2.66661		Armcx6	7.75247		Fgd1	1.26201		Prrg1	2.21705		Irak1	5.90432		Glod5	13.0197
Otud5	1.38804		Morc4	2.68208		Prdx4	8.23999		Ngfrap1	1.26372		Armcx3	2.25944		Clcn5	5.91703		2010204K13Rik	13.347
Kif4	1.39536		Mid1ip1	2.86529		Gpm6b	9.40497		Smc1a	1.26692		Aifm1	2.28912		Idh3g	5.94012		Prps1	13.6136
Wbp5	1.40742		Pcdh19	3.15186		Syn1	9.86039		Armcx1	1.32102		Trex2	2.29093		Rnf113a1	6.10337		Usp9x	13.762
Maoa	1.42656		Gm715	3.26515		Pls3	11.3645		Pou3f4	1.32713		Slc35a2	2.29729		Gripap1	6.16426		Rhox9	14.3452
Tcfe3	1.47328		Amot	3.27908		Bgn	12.5738		Taf7l	1.3349		Spin4	2.34028		Hmgb3	6.21673		2610002M06Rik	14.6587
Huwe1	1.50629		Pir	3.49113		Klhl13	12.9167		Atp7a	1.35016		Bcorl1	2.36155		Mtm1	6.36048		Mtcp1	14.6659
Zdhhc9	1.52432		Iqsec2	3.82873		Maged2	17.9776		Tro	1.37025		Vsig4	2.36319		Atp11c	6.4427		Chm	14.6776
Ebp	1.60708		Phka1	4.04361		Flna	18.0575		Magix	1.38373		Plxnb3	2.36456		Stag2	6.63769		1700018G05Rik	14.7722
G6pdx	1.61541		Bmx	4.31585		Gla	18.8494		Rs1	1.39322		Mid1	2.45254		Prrg3	6.69796		Pfkfb1	14.9114
2210013O21Rik	1.61895		Cited1	4.35835		Tlr7	19.4682		Dach2	1.46235		Sh3bgrl	2.45291		Arr3	6.77558		A830080D01Rik	14.9419
Cask	1.67032		Efnb1	4.48664		Mum1l1	20.8056		Mospd1	1.46536		Phf8	2.52772		Klhl15	6.77932		Capn6	14.9579
Nxf2	1.68267		Pcdh11x	4.52911		Slc6a8	21.7223		Araf	1.47662		Prickle3	2.53343		Zbtb33	7.08932		Pdha1	15.2772
Kcne1l	1.68314		Ocrl	5.25195		Lonrf3	27.4728		Gemin8	1.4768		Tmem29	2.55641		Eif2s3x	7.26108		4732460I02Rik	16.5148
Tmem164	1.78973		4930480E11Rik	5.33929		Figf	35.2544		A630033H20Rik	1.48623		Syap1	2.56275		2900054C01Rik	7.33575		Ogt	16.5628
Col4a6	1.85193		Ophn1	5.36906		Maged1	40.1892		Cd99l2	1.50654		Dcx	2.57766		1500032P08Rik	7.43485		Slitrk4	17.4276
Pcsk1n	1.91512		Tceal8	5.58528		5730416F02Rik	47.107		Il13ra2	1.54416		Armcx5	2.5816		Ddx26b	7.61604		Yipf6	18.6219
Ssr4	1.9752		Renbp	6.46017		Rnf128	69.2538		Bcor	1.54708		Trmt2b	2.69638		BC065397	7.67118		Vbp1	20.4778
Uxt	2.01588		Gjb1	6.59078		Hs6st2	70.7591		Wdr13	1.57465		Ubl4	2.70322		Rab33a	7.84378		Cstf2	20.8366
Msn	2.15009		Nxt2	6.9458		Tlr13	85.6536		Pdzd11	1.64259		Pola1	2.75631		Cul4b	8.13008		Itm2a	22.0494
Gdpd2	2.17027		Hccs	7.1722		Heph	99.2749		Porcn	1.64316		Tbc1d8b	2.7893		Plxna3	8.23789		Tsr2	22.103
Tlr8	2.17254		BC022960	7.40054		Timp1	140.307		Tbc1d25	1.67438		Brwd3	2.80998		Ribc1	8.39575		Bex1	22.2213
Hcfc1	2.24273		Obp1a	7.59372		Cfp	153.596		Gab3	1.68334		Zcchc13	2.83626		Rbbp7	8.39967		Plp1	22.2383
F9	2.30319		Armcx6	7.75247		Srpx2	169.72		1600025M17Rik	1.69582		Med14	2.91061		Taz	8.40229		Rbmx2	22.3538
Plp2	2.31012		Prdx4	8.23999		Col4a5	243.826		Morf4l2	1.70909		Ube2a	3.0237		Dynlt3	8.43866		Zrsr2	22.4058
Dlg3	2.43559		Gpm6b	9.40497		Elk1	450.476		Gpkow	1.7173		Las1l	3.04213		Med12	8.54022		Tmlhe	23.5128
Syp	2.49579		Syn1	9.86039					Pdzd4	1.77213		Timm17b	3.14884		Rpgr	9.2029		Rps6ka3	23.5874
Apln	2.50166		Pls3	11.3645					Smarca1	1.77317		Pja1	3.15812		Atp6ap2	9.48062		Chic1	23.6848
Uba1	2.66661		Bgn	12.5738					2610030H06Rik	1.77561		Slc25a14	3.17562		Rbm10	9.60102		Dock11	23.7475
Morc4	2.68208		Klhl13	12.9167					Brcc3	1.77878		Nono	3.18175		Gm9	9.73723		Mbnl3	24.3083
Mid1ip1	2.86529		Maged2	17.9776					Ftsj1	1.81768		3830417A13Rik	3.19291		Arhgap4	9.75364		Igbp1	24.3482
Pcdh19	3.15186		Flna	18.0575					Fancb	1.83561		Rab9	3.21095		Usp11	9.75905		Dkc1	26.3507
Gm715	3.26515		Gla	18.8494					Kcnd1	1.85299		Pin4	3.21587		Gprasp1	9.86592		Nkrf	26.4634
Amot	3.27908		Tlr7	19.4682					1110012L19Rik	1.90183		Ubqln2	3.22591		Ids	10.1165		Hnrnph2	28.826
Pir	3.49113		Mum1l1	20.8056					Diap2	1.91637		Tsc22d3	3.24089		Nsdhl	10.2805		Ppp1r3f	29.0084
Iqsec2	3.82873		Slc6a8	21.7223					Lage3	1.95397		Stard8	3.25138		1700045I19Rik	10.5002		Trappc2	32.1597
Phka1	4.04361		Lonrf3	27.4728					Pabpc5	1.98134		Drp2	3.30452		Ofd1	10.5696		Htatsf1	32.7851
Bmx	4.31585		Figf	35.2544					Cenpi	2.01763		Sms	3.32236		Rab9b	11.0674		L1cam	33.8619
Cited1	4.35835		Maged1	40.1892					Fundc1	2.01985		Ddx3x	3.32452		Mamld1	11.1013		Upf3b	34.4887
Efnb1	4.48664		5730416F02Rik	47.107					Ptchd1	2.05935		Rbmx	3.34142		Gpr165	11.6058		Gnl3l	35.729
Pcdh11x	4.52911		Rnf128	69.2538					Fmr1	2.08047		Psmd10	3.37424		Thoc2	12.0004		Wdr44	37.1908
Ocrl	5.25195		Hs6st2	70.7591					Gspt2	2.09835		Ap1s2	3.37445		Atf1	12.6217		Abcb7	37.589
4930480E11Rik	5.33929		Tlr13	85.6536					Pgrmc1	2.11922		Was	3.42434		Wdr45	12.8091		Abcd1	41.466
Ophn1	5.36906		Heph	99.2749					Nxf7	2.12294		Bcap31	3.44929		Glod5	13.0197		Taf1	41.872
Tceal8	5.58528		Timp1	140.307					1110059M19Rik	2.13437		Hdac6	3.45043		2010204K13Rik	13.347		Prps2	47.1724
Renbp	6.46017		Cfp	153.596					Mtmr1	2.16941		Rpl36a	3.46279		Prps1	13.6136		Suv39h1	51.0114
Gjb1	6.59078		Srpx2	169.72					Phf6	2.17057		Slc9a6	3.50401		Usp9x	13.762		Cxcr3	56.1896
Nxt2	6.9458		Col4a5	243.826					Prrg1	2.21705		1600014K23Rik	3.53869		Rhox9	14.3452		Atrx	56.2287
Hccs	7.1722		Elk1	450.476					Armcx3	2.25944		Glra4	3.57039		2610002M06Rik	14.6587		Fgf13	60.0884
BC022960	7.40054								Aifm1	2.28912		Ndufa1	3.5939		Mtcp1	14.6659		Gdi1	65.1412
Obp1a	7.59372								Trex2	2.29093		Slc7a3	3.62517		Chm	14.6776		Sh3kbp1	79.7343
Armcx6	7.75247								Slc35a2	2.29729		Zc4h2	3.63321		1700018G05Rik	14.7722		Ar	90.0855
Prdx4	8.23999								Spin4	2.34028		Rbm3	3.6871		Pfkfb1	14.9114		2900056M20Rik	102.989
Gpm6b	9.40497								Bcorl1	2.36155		Zmym3	3.70905		A830080D01Rik	14.9419		Utp14a	142.202
Syn1	9.86039								Vsig4	2.36319		Ctps2	3.70956		Capn6	14.9579		Mbtps2	172.158
Pls3	11.3645								Plxnb3	2.36456		Cetn2	3.70964		Pdha1	15.2772		Il2rg	237.762
Bgn	12.5738								Mid1	2.45254		Zfx	3.72666		4732460I02Rik	16.5148
Klhl13	12.9167								Sh3bgrl	2.45291		Mecp2	3.76943		Ogt	16.5628
Maged2	17.9776								Phf8	2.52772		Apool	3.80855		Slitrk4	17.4276
Flna	18.0575								Prickle3	2.53343		6720401G13Rik	3.85009		Yipf6	18.6219
Gla	18.8494								Tmem29	2.55641		Hdac8	3.90081		Vbp1	20.4778
Tlr7	19.4682								Syap1	2.56275		Shroom4	3.92522		Cstf2	20.8366
Mum1l1	20.8056								Dcx	2.57766		Enox2	3.96134		Itm2a	22.0494
Slc6a8	21.7223								Armcx5	2.5816		Pdk3	3.96313		Tsr2	22.103
Lonrf3	27.4728								Trmt2b	2.69638		Zfp280c	3.96595		Bex1	22.2213
Figf	35.2544								Ubl4	2.70322		Atp6ap1	3.99534		Plp1	22.2383
Maged1	40.1892								Pola1	2.75631		Pqbp1	3.99797		Rbmx2	22.3538
5730416F02Rik	47.107								Tbc1d8b	2.7893		Mcts1	4.02087		Zrsr2	22.4058
Rnf128	69.2538								Brwd3	2.80998		1810030O07Rik	4.06219		Tmlhe	23.5128
Hs6st2	70.7591								Zcchc13	2.83626		Tbl1x	4.21978		Rps6ka3	23.5874
Tlr13	85.6536								Med14	2.91061		Armcx2	4.51061		Chic1	23.6848
Heph	99.2749								Ube2a	3.0237		Zfp449	4.53327		Dock11	23.7475
Timp1	140.307								Las1l	3.04213		Slc25a5	4.56715		Mbnl3	24.3083
Cfp	153.596								Timm17b	3.14884		Piga	4.58924		Igbp1	24.3482
Srpx2	169.72								Pja1	3.15812		Opn1mw	4.58961		Dkc1	26.3507
Col4a5	243.826								Slc25a14	3.17562		Foxp3	4.59666		Nkrf	26.4634
Elk1	450.476								Nono	3.18175		Htr2c	4.62406		Hnrnph2	28.826
									3830417A13Rik	3.19291		Acot9	4.81434		Ppp1r3f	29.0084
									Rab9	3.21095		Pcyt1b	4.86427		Trappc2	32.1597
									Pin4	3.21587		Apex2	4.90455		Htatsf1	32.7851
									Ubqln2	3.22591		Fam122b	4.9565		L1cam	33.8619
									Tsc22d3	3.24089		Ikbkg	4.99207		Upf3b	34.4887
									Stard8	3.25138		Ndufb11	5.05251		Gnl3l	35.729
									Drp2	3.30452		Mospd2	5.0908		Wdr44	37.1908
									Sms	3.32236		Alg13	5.36777		Abcb7	37.589
									Ddx3x	3.32452		BC023829	5.40251		Abcd1	41.466
									Rbmx	3.34142		5530601H04Rik	5.4204		Taf1	41.872
									Psmd10	3.37424		Zfp275	5.52437		Prps2	47.1724
									Ap1s2	3.37445		Rp2h	5.53197		Suv39h1	51.0114
									Was	3.42434		Gyk	5.62161		Cxcr3	56.1896
									Bcap31	3.44929		Igsf1	5.75065		Atrx	56.2287
									Hdac6	3.45043		Avpr2	5.81706		Fgf13	60.0884
									Rpl36a	3.46279		Irak1	5.90432		Gdi1	65.1412
									Slc9a6	3.50401		Clcn5	5.91703		Sh3kbp1	79.7343
									1600014K23Rik	3.53869		Idh3g	5.94012		Ar	90.0855
									Glra4	3.57039		Rnf113a1	6.10337		2900056M20Rik	102.989
									Ndufa1	3.5939		Gripap1	6.16426		Utp14a	142.202
									Slc7a3	3.62517		Hmgb3	6.21673		Mbtps2	172.158
									Zc4h2	3.63321		Mtm1	6.36048		Il2rg	237.762
									Rbm3	3.6871		Atp11c	6.4427
									Zmym3	3.70905		Stag2	6.63769
									Ctps2	3.70956		Prrg3	6.69796
									Cetn2	3.70964		Arr3	6.77558
									Zfx	3.72666		Klhl15	6.77932
									Mecp2	3.76943		Zbtb33	7.08932
									Apool	3.80855		Eif2s3x	7.26108
									6720401G13Rik	3.85009		2900054C01Rik	7.33575
									Hdac8	3.90081		1500032P08Rik	7.43485
									Shroom4	3.92522		Ddx26b	7.61604
									Enox2	3.96134		BC065397	7.67118
									Pdk3	3.96313		Rab33a	7.84378
									Zfp280c	3.96595		Cul4b	8.13008
									Atp6ap1	3.99534		Plxna3	8.23789
									Pqbp1	3.99797		Ribc1	8.39575
									Mcts1	4.02087		Rbbp7	8.39967
									1810030O07Rik	4.06219		Taz	8.40229
									Tbl1x	4.21978		Dynlt3	8.43866
									Armcx2	4.51061		Med12	8.54022
									Zfp449	4.53327		Rpgr	9.2029
									Slc25a5	4.56715		Atp6ap2	9.48062
									Piga	4.58924		Rbm10	9.60102
									Opn1mw	4.58961		Gm9	9.73723
									Foxp3	4.59666		Arhgap4	9.75364
									Htr2c	4.62406		Usp11	9.75905
									Acot9	4.81434		Gprasp1	9.86592
									Pcyt1b	4.86427		Ids	10.1165
									Apex2	4.90455		Nsdhl	10.2805
									Fam122b	4.9565		1700045I19Rik	10.5002
									Ikbkg	4.99207		Ofd1	10.5696
									Ndufb11	5.05251		Rab9b	11.0674
									Mospd2	5.0908		Mamld1	11.1013
									Alg13	5.36777		Gpr165	11.6058
									BC023829	5.40251		Thoc2	12.0004
									5530601H04Rik	5.4204		Atf1	12.6217
									Zfp275	5.52437		Wdr45	12.8091
									Rp2h	5.53197		Glod5	13.0197
									Gyk	5.62161		2010204K13Rik	13.347
									Igsf1	5.75065		Prps1	13.6136
									Avpr2	5.81706		Usp9x	13.762
									Irak1	5.90432		Rhox9	14.3452
									Clcn5	5.91703		2610002M06Rik	14.6587
									Idh3g	5.94012		Mtcp1	14.6659
									Rnf113a1	6.10337		Chm	14.6776
									Gripap1	6.16426		1700018G05Rik	14.7722
									Hmgb3	6.21673		Pfkfb1	14.9114
									Mtm1	6.36048		A830080D01Rik	14.9419
									Atp11c	6.4427		Capn6	14.9579
									Stag2	6.63769		Pdha1	15.2772
									Prrg3	6.69796		4732460I02Rik	16.5148
									Arr3	6.77558		Ogt	16.5628
									Klhl15	6.77932		Slitrk4	17.4276
									Zbtb33	7.08932		Yipf6	18.6219
									Eif2s3x	7.26108		Vbp1	20.4778
									2900054C01Rik	7.33575		Cstf2	20.8366
									1500032P08Rik	7.43485		Itm2a	22.0494
									Ddx26b	7.61604		Tsr2	22.103
									BC065397	7.67118		Bex1	22.2213
									Rab33a	7.84378		Plp1	22.2383
									Cul4b	8.13008		Rbmx2	22.3538
									Plxna3	8.23789		Zrsr2	22.4058
									Ribc1	8.39575		Tmlhe	23.5128
									Rbbp7	8.39967		Rps6ka3	23.5874
									Taz	8.40229		Chic1	23.6848
									Dynlt3	8.43866		Dock11	23.7475
									Med12	8.54022		Mbnl3	24.3083
									Rpgr	9.2029		Igbp1	24.3482
									Atp6ap2	9.48062		Dkc1	26.3507
									Rbm10	9.60102		Nkrf	26.4634
									Gm9	9.73723		Hnrnph2	28.826
									Arhgap4	9.75364		Ppp1r3f	29.0084
									Usp11	9.75905		Trappc2	32.1597
									Gprasp1	9.86592		Htatsf1	32.7851
									Ids	10.1165		L1cam	33.8619
									Nsdhl	10.2805		Upf3b	34.4887
									1700045I19Rik	10.5002		Gnl3l	35.729
									Ofd1	10.5696		Wdr44	37.1908
									Rab9b	11.0674		Abcb7	37.589
									Mamld1	11.1013		Abcd1	41.466
									Gpr165	11.6058		Taf1	41.872
									Thoc2	12.0004		Prps2	47.1724
									Atf1	12.6217		Suv39h1	51.0114
									Wdr45	12.8091		Cxcr3	56.1896
									Glod5	13.0197		Atrx	56.2287
									2010204K13Rik	13.347		Fgf13	60.0884
									Prps1	13.6136		Gdi1	65.1412
									Usp9x	13.762		Sh3kbp1	79.7343
									Rhox9	14.3452		Ar	90.0855
									2610002M06Rik	14.6587		2900056M20Rik	102.989
									Mtcp1	14.6659		Utp14a	142.202
									Chm	14.6776		Mbtps2	172.158
									1700018G05Rik	14.7722		Il2rg	237.762
									Pfkfb1	14.9114
									A830080D01Rik	14.9419
									Capn6	14.9579
									Pdha1	15.2772
									4732460I02Rik	16.5148
									Ogt	16.5628
									Slitrk4	17.4276
									Yipf6	18.6219
									Vbp1	20.4778
									Cstf2	20.8366
									Itm2a	22.0494
									Tsr2	22.103
									Bex1	22.2213
									Plp1	22.2383
									Rbmx2	22.3538
									Zrsr2	22.4058
									Tmlhe	23.5128
									Rps6ka3	23.5874
									Chic1	23.6848
									Dock11	23.7475
									Mbnl3	24.3083
									Igbp1	24.3482
									Dkc1	26.3507
									Nkrf	26.4634
									Hnrnph2	28.826
									Ppp1r3f	29.0084
									Trappc2	32.1597
									Htatsf1	32.7851
									L1cam	33.8619
									Upf3b	34.4887
									Gnl3l	35.729
									Wdr44	37.1908
									Abcb7	37.589
									Abcd1	41.466
									Taf1	41.872
									Prps2	47.1724
									Suv39h1	51.0114
									Cxcr3	56.1896
									Atrx	56.2287
									Fgf13	60.0884
									Gdi1	65.1412
									Sh3kbp1	79.7343
									Ar	90.0855
									2900056M20Rik	102.989
									Utp14a	142.202
									Mbtps2	172.158
									Il2rg	237.762

## Sheet: TC10 vs CD8LL
up>1(86)			up>2(56)			up>5(31)			down>1(249)			down>2(201)			down>5(122)			down>10(75)			up top5			down top5
S_up1	f_up1		S_up2	f_up2		S_up5	f_up5		S_down1	f_down1		S_down2	f_down2		S_down5	f_down5		S_down10	f_down10		Symbol	CD8_T_LL		Symbol	CD8_T_LL
Pdzd11	1.04743		Ebp	2.0726		Morc4	5.22006		Snx12	1.006		Tbl1x	2.04062		Klhl15	5.06434		Rpgr	10.0044		Elk1	931.046		Il2rg	233.062
Timm8a1	1.09452		G6pdx	2.08689		Uba1	5.66829		Ftsj1	1.05975		Pola1	2.08593		Tlr8	5.09043		Magix	10.1289		Timp1	181.721		2900056M20Rik	130.933
Bcor	1.12029		Tro	2.15558		Gjb1	6.08079		Lonrf3	1.07196		Aifm1	2.09017		Stag2	5.10369		Usp11	10.204		Srpx2	93.9208		Cxcr3	116.027
Gm715	1.1224		Cited1	2.35405		Hccs	6.43074		Dnase1l1	1.086		Syap1	2.12543		BC023829	5.11776		Shroom4	10.4105		Heph	71.0955		Utp14a	108.266
Maoa	1.1882		Col4a6	2.41724		Nxt2	6.50684		Rpl36a	1.09087		Slc9a6	2.15068		Piga	5.15714		Clcn5	10.8127		Maged1	68.4025		Mbtps2	99.3271
Ophn1	1.21475		Gpm6b	2.46043		Prdx4	7.41468		C330007P06Rik	1.09216		Ctps2	2.25756		Zcchc13	5.31439		Atp6ap2	10.8454
C1galt1c1	1.22657		A630033H20Rik	2.54235		Pcsk1n	7.74147		Smarca1	1.0943		Lage3	2.29376		Slc25a14	5.33291		Arhgap4	10.8592
Smc1a	1.24534		Amot	2.66716		Phka1	8.51885		Opn1mw	1.1015		Nono	2.29578		Irak1	5.49066		1500032P08Rik	10.9065
F9	1.24881		Plp2	2.7499		Bgn	9.00657		Kif4	1.10441		Dach2	2.31065		Idh3g	5.65275		Zbtb33	11.0083
Slc10a3	1.26564		Hsd17b10	2.77319		Maged2	9.10566		Ccdc120	1.11181		1110059M19Rik	2.34703		Gab3	5.74421		Rab33a	11.2793
Phka2	1.28041		Iqsec2	2.78929		Slc6a8	10.0142		Gemin8	1.12026		Apex2	2.36513		1700014N06Rik	5.81094		Gm9	11.4295
Otud5	1.31671		Pcdh19	2.82507		Pnck	10.2186		Araf	1.14467		Ubqln2	2.44462		3830417A13Rik	5.96114		2610002M06Rik	11.5255
Cask	1.34688		Mid1ip1	2.84055		Figf	11.7394		Eda	1.19788		Ndufa1	2.48027		Med12	5.97924		Ofd1	11.5595
Syp	1.37245		BC022960	2.89084		Cfp	12.8464		Arhgef6	1.21531		Psmd10	2.49128		Hmgb3	6.01926		Itm2a	11.627
Emd	1.38292		Msn	2.97333		Pls3	13.6648		Fancb	1.23136		Fmr1	2.50675		Alg13	6.03204		Arr3	11.7362
Zdhhc9	1.38792		Efnb1	2.98635		Tlr13	14.5715		4930480E11Rik	1.27242		Pja1	2.53777		Plxna3	6.0547		Pfkfb1	12.1574
Nxf7	1.43428		Syn1	3.35122		Tlr7	15.2763		2610029G23Rik	1.28065		Bcap31	2.54221		Rnf113a1	6.10507		1700018G05Rik	12.686
Huwe1	1.51188		Tceal8	3.46097		Bmx	15.585		Kcne1l	1.30043		Prickle3	2.54883		Brwd3	6.13004		Gpr165	12.8009
Scml2	1.54854		Ssr4	3.52155		Klhl13	16.4536		Prkx	1.31477		Trmt2b	2.56411		BC065397	6.27208		Ddx26b	13.047
Apln	1.56086		Hcfc1	4.14947		Hs6st2	17.1292		Wdr13	1.31641		Tmem29	2.57249		Drp2	6.28706		Ribc1	13.0893
Fundc2	1.61084		Pcdh11x	4.22978		Gla	21.5813		Mospd1	1.31678		Hdac6	2.58012		Rab9b	6.45068		Pdha1	13.1141
Tmem164	1.61268		Stard8	4.35179		Rnf128	21.7745		Tbc1d25	1.33992		Spin4	2.58466		Mospd2	6.55805		Plp1	13.2127
Tcfe3	1.627		5730416F02Rik	4.61472		Obp1a	21.9726		Acsl4	1.34046		Pqbp1	2.64751		Rbbp7	6.72642		Il13ra2	13.8974
Uxt	1.63866		Armcx6	4.81697		Flna	31.1825		Gpkow	1.34494		1600025M17Rik	2.682		Atp11c	6.82853		Mtcp1	14.1267
Pir	1.74387		Ocrl	4.87724		Mum1l1	34.4992		Wbp5	1.34612		Pin4	2.68423		Pou3f4	7.03342		Gprasp1	14.1705
Taf7l	1.76225		Morc4	5.22006		Col4a5	63.4965		Ngfrap1	1.36352		Med14	2.73659		Prrg3	7.06534		Dcx	14.3401
Mpp1	1.77016		Uba1	5.66829		Maged1	68.4025		2610030H06Rik	1.3778		Cetn2	2.74087		Zfp449	7.09365		Thoc2	14.4909
Renbp	1.88262		Gjb1	6.08079		Heph	71.0955		Fundc1	1.40828		Rbm3	2.77288		Gripap1	7.17041		Avpr2	14.6624
2210013O21Rik	1.88347		Hccs	6.43074		Srpx2	93.9208		Gdpd2	1.40893		Zc4h2	2.80731		Vsig4	7.25969		Atf1	14.704
Dlg3	1.93972		Nxt2	6.50684		Timp1	181.721		Lamp2	1.45421		Prrg1	2.80898		Gyk	7.3577		Chm	14.7534
Ebp	2.0726		Prdx4	7.41468		Elk1	931.046		1110012L19Rik	1.49283		Armcx5	2.83545		Hdac8	7.39708		Nkrf	15.319
G6pdx	2.08689		Pcsk1n	7.74147					Diap2	1.53391		Pdk3	2.8507		Igsf1	7.43256		Htr2c	15.6904
Tro	2.15558		Phka1	8.51885					Timm17b	1.5841		Rs1	2.94416		Cul4b	7.50809		Ogt	15.9573
Cited1	2.35405		Bgn	9.00657					Cenpi	1.59148		Was	2.9795		Ids	7.60255		Tmlhe	16.0304
Col4a6	2.41724		Maged2	9.10566					Ubl4	1.63561		Enox2	2.9968		Mamld1	7.60858		Rbmx2	16.1739
Gpm6b	2.46043		Slc6a8	10.0142					Phf8	1.69695		Armcx3	3.00991		Nsdhl	7.9219		Rps6ka3	17.1418
A630033H20Rik	2.54235		Pnck	10.2186					Armcx1	1.70117		Zfx	3.02109		Capn6	8.14313		4732460I02Rik	17.2955
Amot	2.66716		Figf	11.7394					Kcnd1	1.70557		Slc35a2	3.02937		Dynlt3	8.3228		Dock11	17.6492
Plp2	2.7499		Cfp	12.8464					Pdzd4	1.75745		Slc7a3	3.08193		Taz	8.58916		Dkc1	18.091
Hsd17b10	2.77319		Pls3	13.6648					Brcc3	1.77433		Sh3bgrl	3.09993		Glod5	8.81864		Yipf6	18.8017
Iqsec2	2.78929		Tlr13	14.5715					Mtmr1	1.80868		Sms	3.11598		Prps1	8.86463		Vbp1	18.976
Pcdh19	2.82507		Tlr7	15.2763					Cd99l2	1.83118		Rab9	3.14179		Wdr45	9.04916		Chic1	19.4579
Mid1ip1	2.84055		Bmx	15.585					Nxf2	1.88272		Mecp2	3.22536		Slitrk4	9.28994		Cstf2	19.53
BC022960	2.89084		Klhl13	16.4536					Atp7a	1.92549		Mcts1	3.25232		Usp9x	9.29453		Suv39h1	20.3223
Msn	2.97333		Hs6st2	17.1292					Pgrmc1	1.94753		Ikbkg	3.25678		Mtm1	9.55225		Tsr2	20.6864
Efnb1	2.98635		Gla	21.5813					Morf4l2	1.98001		Apool	3.29242		Rbm10	9.58574		Trappc2	20.7164
Syn1	3.35122		Rnf128	21.7745					Pabpc5	1.99055		Trex2	3.314		2900054C01Rik	9.95882		Zrsr2	20.989
Tceal8	3.46097		Obp1a	21.9726					Fgd1	1.99723		Tsc22d3	3.35723		Rpgr	10.0044		Rhox9	21.1489
Ssr4	3.52155		Flna	31.1825					Tbl1x	2.04062		Ube2a	3.41749		Magix	10.1289		A830080D01Rik	21.3329
Hcfc1	4.14947		Mum1l1	34.4992					Pola1	2.08593		Tbc1d8b	3.42913		Usp11	10.204		Glra4	21.5355
Pcdh11x	4.22978		Col4a5	63.4965					Aifm1	2.09017		Zmym3	3.45278		Shroom4	10.4105		Htatsf1	22.279
Stard8	4.35179		Maged1	68.4025					Syap1	2.12543		Acot9	3.4898		Clcn5	10.8127		Abcb7	22.4696
5730416F02Rik	4.61472		Heph	71.0955					Slc9a6	2.15068		Mid1	3.52957		Atp6ap2	10.8454		Igbp1	23.0744
Armcx6	4.81697		Srpx2	93.9208					Ctps2	2.25756		Fam122b	3.53347		Arhgap4	10.8592		Prps2	23.3841
Ocrl	4.87724		Timp1	181.721					Lage3	2.29376		1700045I19Rik	3.55967		1500032P08Rik	10.9065		Mbnl3	24.0464
Morc4	5.22006		Elk1	931.046					Nono	2.29578		Zfp280c	3.57916		Zbtb33	11.0083		Hnrnph2	25.4659
Uba1	5.66829								Dach2	2.31065		6720401G13Rik	3.58168		Rab33a	11.2793		Upf3b	30.1104
Gjb1	6.08079								1110059M19Rik	2.34703		Pcyt1b	3.59566		Gm9	11.4295		Gnl3l	34.7582
Hccs	6.43074								Apex2	2.36513		Ddx3x	3.62596		2610002M06Rik	11.5255		Fgf13	37.8602
Nxt2	6.50684								Ubqln2	2.44462		Ndufb11	3.65109		Ofd1	11.5595		Taf1	40.0299
Prdx4	7.41468								Ndufa1	2.48027		Ptchd1	3.66812		Itm2a	11.627		Ppp1r3f	43.8286
Pcsk1n	7.74147								Psmd10	2.49128		Slc25a5	3.7137		Arr3	11.7362		Abcd1	44.4319
Phka1	8.51885								Fmr1	2.50675		Phf6	3.73225		Pfkfb1	12.1574		Wdr44	49.7918
Bgn	9.00657								Pja1	2.53777		Bcorl1	3.74881		1700018G05Rik	12.686		Bex1	51.4649
Maged2	9.10566								Bcap31	2.54221		Rbmx	3.75741		Gpr165	12.8009		Gdi1	55.2809
Slc6a8	10.0142								Prickle3	2.54883		Porcn	3.86297		Ddx26b	13.047		Atrx	66.2737
Pnck	10.2186								Trmt2b	2.56411		Ap1s2	3.88319		Ribc1	13.0893		Sh3kbp1	71.3184
Figf	11.7394								Tmem29	2.57249		Atp6ap1	3.91422		Pdha1	13.1141		Ar	78.2819
Cfp	12.8464								Hdac6	2.58012		Las1l	3.98729		Plp1	13.2127		Foxp3	80.6453
Pls3	13.6648								Spin4	2.58466		Zfp275	4.0088		Il13ra2	13.8974		L1cam	84.634
Tlr13	14.5715								Pqbp1	2.64751		Gspt2	4.03759		Mtcp1	14.1267		Mbtps2	99.3271
Tlr7	15.2763								1600025M17Rik	2.682		Armcx2	4.05995		Gprasp1	14.1705		Utp14a	108.266
Bmx	15.585								Pin4	2.68423		5530601H04Rik	4.13473		Dcx	14.3401		Cxcr3	116.027
Klhl13	16.4536								Med14	2.73659		Rp2h	4.21607		Thoc2	14.4909		2900056M20Rik	130.933
Hs6st2	17.1292								Cetn2	2.74087		1600014K23Rik	4.39412		Avpr2	14.6624		Il2rg	233.062
Gla	21.5813								Rbm3	2.77288		Plxnb3	4.52754		Atf1	14.704
Rnf128	21.7745								Zc4h2	2.80731		Eif2s3x	4.70478		Chm	14.7534
Obp1a	21.9726								Prrg1	2.80898		1810030O07Rik	4.72533		Nkrf	15.319
Flna	31.1825								Armcx5	2.83545		2010204K13Rik	4.78806		Htr2c	15.6904
Mum1l1	34.4992								Pdk3	2.8507		Klhl15	5.06434		Ogt	15.9573
Col4a5	63.4965								Rs1	2.94416		Tlr8	5.09043		Tmlhe	16.0304
Maged1	68.4025								Was	2.9795		Stag2	5.10369		Rbmx2	16.1739
Heph	71.0955								Enox2	2.9968		BC023829	5.11776		Rps6ka3	17.1418
Srpx2	93.9208								Armcx3	3.00991		Piga	5.15714		4732460I02Rik	17.2955
Timp1	181.721								Zfx	3.02109		Zcchc13	5.31439		Dock11	17.6492
Elk1	931.046								Slc35a2	3.02937		Slc25a14	5.33291		Dkc1	18.091
									Slc7a3	3.08193		Irak1	5.49066		Yipf6	18.8017
									Sh3bgrl	3.09993		Idh3g	5.65275		Vbp1	18.976
									Sms	3.11598		Gab3	5.74421		Chic1	19.4579
									Rab9	3.14179		1700014N06Rik	5.81094		Cstf2	19.53
									Mecp2	3.22536		3830417A13Rik	5.96114		Suv39h1	20.3223
									Mcts1	3.25232		Med12	5.97924		Tsr2	20.6864
									Ikbkg	3.25678		Hmgb3	6.01926		Trappc2	20.7164
									Apool	3.29242		Alg13	6.03204		Zrsr2	20.989
									Trex2	3.314		Plxna3	6.0547		Rhox9	21.1489
									Tsc22d3	3.35723		Rnf113a1	6.10507		A830080D01Rik	21.3329
									Ube2a	3.41749		Brwd3	6.13004		Glra4	21.5355
									Tbc1d8b	3.42913		BC065397	6.27208		Htatsf1	22.279
									Zmym3	3.45278		Drp2	6.28706		Abcb7	22.4696
									Acot9	3.4898		Rab9b	6.45068		Igbp1	23.0744
									Mid1	3.52957		Mospd2	6.55805		Prps2	23.3841
									Fam122b	3.53347		Rbbp7	6.72642		Mbnl3	24.0464
									1700045I19Rik	3.55967		Atp11c	6.82853		Hnrnph2	25.4659
									Zfp280c	3.57916		Pou3f4	7.03342		Upf3b	30.1104
									6720401G13Rik	3.58168		Prrg3	7.06534		Gnl3l	34.7582
									Pcyt1b	3.59566		Zfp449	7.09365		Fgf13	37.8602
									Ddx3x	3.62596		Gripap1	7.17041		Taf1	40.0299
									Ndufb11	3.65109		Vsig4	7.25969		Ppp1r3f	43.8286
									Ptchd1	3.66812		Gyk	7.3577		Abcd1	44.4319
									Slc25a5	3.7137		Hdac8	7.39708		Wdr44	49.7918
									Phf6	3.73225		Igsf1	7.43256		Bex1	51.4649
									Bcorl1	3.74881		Cul4b	7.50809		Gdi1	55.2809
									Rbmx	3.75741		Ids	7.60255		Atrx	66.2737
									Porcn	3.86297		Mamld1	7.60858		Sh3kbp1	71.3184
									Ap1s2	3.88319		Nsdhl	7.9219		Ar	78.2819
									Atp6ap1	3.91422		Capn6	8.14313		Foxp3	80.6453
									Las1l	3.98729		Dynlt3	8.3228		L1cam	84.634
									Zfp275	4.0088		Taz	8.58916		Mbtps2	99.3271
									Gspt2	4.03759		Glod5	8.81864		Utp14a	108.266
									Armcx2	4.05995		Prps1	8.86463		Cxcr3	116.027
									5530601H04Rik	4.13473		Wdr45	9.04916		2900056M20Rik	130.933
									Rp2h	4.21607		Slitrk4	9.28994		Il2rg	233.062
									1600014K23Rik	4.39412		Usp9x	9.29453
									Plxnb3	4.52754		Mtm1	9.55225
									Eif2s3x	4.70478		Rbm10	9.58574
									1810030O07Rik	4.72533		2900054C01Rik	9.95882
									2010204K13Rik	4.78806		Rpgr	10.0044
									Klhl15	5.06434		Magix	10.1289
									Tlr8	5.09043		Usp11	10.204
									Stag2	5.10369		Shroom4	10.4105
									BC023829	5.11776		Clcn5	10.8127
									Piga	5.15714		Atp6ap2	10.8454
									Zcchc13	5.31439		Arhgap4	10.8592
									Slc25a14	5.33291		1500032P08Rik	10.9065
									Irak1	5.49066		Zbtb33	11.0083
									Idh3g	5.65275		Rab33a	11.2793
									Gab3	5.74421		Gm9	11.4295
									1700014N06Rik	5.81094		2610002M06Rik	11.5255
									3830417A13Rik	5.96114		Ofd1	11.5595
									Med12	5.97924		Itm2a	11.627
									Hmgb3	6.01926		Arr3	11.7362
									Alg13	6.03204		Pfkfb1	12.1574
									Plxna3	6.0547		1700018G05Rik	12.686
									Rnf113a1	6.10507		Gpr165	12.8009
									Brwd3	6.13004		Ddx26b	13.047
									BC065397	6.27208		Ribc1	13.0893
									Drp2	6.28706		Pdha1	13.1141
									Rab9b	6.45068		Plp1	13.2127
									Mospd2	6.55805		Il13ra2	13.8974
									Rbbp7	6.72642		Mtcp1	14.1267
									Atp11c	6.82853		Gprasp1	14.1705
									Pou3f4	7.03342		Dcx	14.3401
									Prrg3	7.06534		Thoc2	14.4909
									Zfp449	7.09365		Avpr2	14.6624
									Gripap1	7.17041		Atf1	14.704
									Vsig4	7.25969		Chm	14.7534
									Gyk	7.3577		Nkrf	15.319
									Hdac8	7.39708		Htr2c	15.6904
									Igsf1	7.43256		Ogt	15.9573
									Cul4b	7.50809		Tmlhe	16.0304
									Ids	7.60255		Rbmx2	16.1739
									Mamld1	7.60858		Rps6ka3	17.1418
									Nsdhl	7.9219		4732460I02Rik	17.2955
									Capn6	8.14313		Dock11	17.6492
									Dynlt3	8.3228		Dkc1	18.091
									Taz	8.58916		Yipf6	18.8017
									Glod5	8.81864		Vbp1	18.976
									Prps1	8.86463		Chic1	19.4579
									Wdr45	9.04916		Cstf2	19.53
									Slitrk4	9.28994		Suv39h1	20.3223
									Usp9x	9.29453		Tsr2	20.6864
									Mtm1	9.55225		Trappc2	20.7164
									Rbm10	9.58574		Zrsr2	20.989
									2900054C01Rik	9.95882		Rhox9	21.1489
									Rpgr	10.0044		A830080D01Rik	21.3329
									Magix	10.1289		Glra4	21.5355
									Usp11	10.204		Htatsf1	22.279
									Shroom4	10.4105		Abcb7	22.4696
									Clcn5	10.8127		Igbp1	23.0744
									Atp6ap2	10.8454		Prps2	23.3841
									Arhgap4	10.8592		Mbnl3	24.0464
									1500032P08Rik	10.9065		Hnrnph2	25.4659
									Zbtb33	11.0083		Upf3b	30.1104
									Rab33a	11.2793		Gnl3l	34.7582
									Gm9	11.4295		Fgf13	37.8602
									2610002M06Rik	11.5255		Taf1	40.0299
									Ofd1	11.5595		Ppp1r3f	43.8286
									Itm2a	11.627		Abcd1	44.4319
									Arr3	11.7362		Wdr44	49.7918
									Pfkfb1	12.1574		Bex1	51.4649
									1700018G05Rik	12.686		Gdi1	55.2809
									Gpr165	12.8009		Atrx	66.2737
									Ddx26b	13.047		Sh3kbp1	71.3184
									Ribc1	13.0893		Ar	78.2819
									Pdha1	13.1141		Foxp3	80.6453
									Plp1	13.2127		L1cam	84.634
									Il13ra2	13.8974		Mbtps2	99.3271
									Mtcp1	14.1267		Utp14a	108.266
									Gprasp1	14.1705		Cxcr3	116.027
									Dcx	14.3401		2900056M20Rik	130.933
									Thoc2	14.4909		Il2rg	233.062
									Avpr2	14.6624
									Atf1	14.704
									Chm	14.7534
									Nkrf	15.319
									Htr2c	15.6904
									Ogt	15.9573
									Tmlhe	16.0304
									Rbmx2	16.1739
									Rps6ka3	17.1418
									4732460I02Rik	17.2955
									Dock11	17.6492
									Dkc1	18.091
									Yipf6	18.8017
									Vbp1	18.976
									Chic1	19.4579
									Cstf2	19.53
									Suv39h1	20.3223
									Tsr2	20.6864
									Trappc2	20.7164
									Zrsr2	20.989
									Rhox9	21.1489
									A830080D01Rik	21.3329
									Glra4	21.5355
									Htatsf1	22.279
									Abcb7	22.4696
									Igbp1	23.0744
									Prps2	23.3841
									Mbnl3	24.0464
									Hnrnph2	25.4659
									Upf3b	30.1104
									Gnl3l	34.7582
									Fgf13	37.8602
									Taf1	40.0299
									Ppp1r3f	43.8286
									Abcd1	44.4319
									Wdr44	49.7918
									Bex1	51.4649
									Gdi1	55.2809
									Atrx	66.2737
									Sh3kbp1	71.3184
									Ar	78.2819
									Foxp3	80.6453
									L1cam	84.634
									Mbtps2	99.3271
									Utp14a	108.266
									Cxcr3	116.027
									2900056M20Rik	130.933
									Il2rg	233.062

## Sheet: TC10 vs basal cell
up>1(51)			up>2(31)			up>5(14)			down>1(284)			down>2(230)			down>5(146)			down>10(90)			up top5			down top5
S_up1	f_up1		S_up2	f_up2		S_up5	f_up5		S_down1	f_down1		S_down2	f_down2		S_down5	f_down5		S_down10	f_down10		Symbol	basal_cell		Symbol	basal_cell
Mpp1	1.0638		Nxf2	2.11631		Msn	5.80179		Fundc1	1.00259		Pcdh11x	2.02434		Zbtb33	5.00131		Ofd1	10.1144		Elk1	208.312		Gdpd2	262.344
Zdhhc9	1.06785		Ssr4	2.15903		Il2rg	5.90596		Prps1	1.04518		Mid1ip1	2.04182		Sms	5.08666		Plp1	10.115		Timp1	144.657		L1cam	183.323
Gpm6b	1.15157		Itm2a	2.1979		Arhgef6	6.75996		Kcnd1	1.0509		Heph	2.07099		Zc4h2	5.11027		Pcyt1b	10.1499		Cfp	56.3823		Gdi1	179.3
Tmem164	1.20765		Col4a5	2.2505		Gla	9.07087		Pja1	1.05936		Dock11	2.11192		Cenpi	5.13791		Plxnb3	10.4326		A630033H20Rik	49.9		Prickle3	160.421
Huwe1	1.30348		Hcfc1	2.53		Srpx2	10.5217		C1galt1c1	1.07196		Trex2	2.11205		Ikbkg	5.15225		Col4a6	10.4547		Mum1l1	17.4401		Ccdc120	140.334
Pcdh19	1.3035		Obp1a	2.65393		Tlr13	13.3772		Ctps2	1.09082		Acot9	2.1434		Drp2	5.21875		Nkrf	10.5729
Figf	1.33538		Tlr7	2.76587		Hccs	14.3389		Gpkow	1.10112		Efnb1	2.20737		Las1l	5.23463		Chic1	10.5855
Pcsk1n	1.36749		Ocrl	2.97751		Taf7l	14.5648		Rab9b	1.13579		1500032P08Rik	2.2734		Atp6ap1	5.29165		Trmt2b	10.6869
Hsd17b10	1.37986		Uba1	3.22822		Flna	16.6016		Gjb1	1.14002		Maged2	2.35065		Tceal8	5.31849		Ogt	11.0599
Was	1.46479		Prdx4	3.23565		Mum1l1	17.4401		Fancb	1.1421		Pola1	2.38394		Pdk3	5.37602		4732460I02Rik	11.2488
Pabpc5	1.49456		F9	3.33873		A630033H20Rik	49.9		Hs6st2	1.15053		Gab3	2.42921		Irak1	5.54492		Fgd1	11.3727
Syap1	1.53809		Nxt2	3.3453		Cfp	56.3823		Slc10a3	1.17207		Gripap1	2.43554		Psmd10	5.55293		Pdha1	11.3909
Phf6	1.5554		Klhl13	3.45287		Timp1	144.657		Acsl4	1.18642		Ftsj1	2.46853		Slc25a5	5.57244		Slitrk4	11.5112
Dnase1l1	1.56433		Syn1	3.45631		Elk1	208.312		Mcts1	1.19931		Prkx	2.48024		Cxcr3	5.62433		Mamld1	11.9664
Syp	1.79883		Rnf128	3.81793					Mospd1	1.2419		Tbc1d8b	2.59739		Bcap31	5.65231		Stard8	12.1063
Ap1s2	1.86879		Bgn	4.30042					A830080D01Rik	1.24788		Bcorl1	2.61946		Wdr45	5.87994		Rp2h	12.1687
Scml2	1.89484		Apln	4.33643					1600025M17Rik	1.27173		Prrg1	2.63178		Eda	5.97124		Tbl1x	12.245
Cited1	1.90975		Msn	5.80179					Araf	1.30024		Rpl36a	2.63911		Wdr13	6.01343		Upf3b	12.3303
Phka2	1.9306		Il2rg	5.90596					2610029G23Rik	1.31124		Ngfrap1	2.66714		Pou3f4	6.03888		Igsf1	12.7549
Maged1	1.93499		Arhgef6	6.75996					Uxt	1.38595		Kcne1l	2.72305		Cask	6.14521		Htr2c	12.8342
Nxf2	2.11631		Gla	9.07087					5730416F02Rik	1.39291		1110012L19Rik	2.78697		1700045I19Rik	6.1707		Rbmx2	13.5381
Ssr4	2.15903		Srpx2	10.5217					Armcx6	1.39367		Opn1mw	2.79134		Smarca1	6.26312		Prrg3	13.786
Itm2a	2.1979		Tlr13	13.3772					Slc6a8	1.45398		Chm	2.82995		Vsig4	6.28466		Mid1	14.1058
Col4a5	2.2505		Hccs	14.3389					Lonrf3	1.46281		Timm17b	2.86511		Idh3g	6.29741		Pir	14.3745
Hcfc1	2.53		Taf7l	14.5648					Atp7a	1.48151		Pdzd4	2.9291		Sh3bgrl	6.30415		Nxf7	14.7866
Obp1a	2.65393		Flna	16.6016					Armcx5	1.48478		Rab9	2.94546		Zfp275	6.3815		Ppp1r3f	14.9058
Tlr7	2.76587		Mum1l1	17.4401					Iqsec2	1.49995		2610030H06Rik	2.9688		Hdac6	6.39262		Glod5	15.3446
Ocrl	2.97751		A630033H20Rik	49.9					Tcfe3	1.50171		Wbp5	2.98017		1700018G05Rik	6.42262		Rpgr	15.428
Uba1	3.22822		Cfp	56.3823					Armcx2	1.51318		Avpr2	2.9859		Ddx3x	6.53168		Pin4	15.4481
Prdx4	3.23565		Timp1	144.657					Plp2	1.51774		Brcc3	3.00109		Pqbp1	6.5892		Morc4	15.4552
F9	3.33873		Elk1	208.312					Amot	1.52807		Zfp280c	3.00572		Apex2	6.80968		BC065397	15.8085
Nxt2	3.3453								Ebp	1.54809		Mecp2	3.01291		Mtcp1	6.83811		Alg13	15.934
Klhl13	3.45287								Atp11c	1.56178		Bcor	3.08111		Zcchc13	6.89296		Spin4	16.8864
Syn1	3.45631								Emd	1.57432		Dach2	3.11889		Kif4	6.99203		Atp6ap2	17.2151
Rnf128	3.81793								Smc1a	1.57764		Ubqln2	3.11892		Slc25a14	7.05274		Rab33a	17.3185
Bgn	4.30042								C330007P06Rik	1.58138		Pgrmc1	3.14813		Taz	7.10319		1600014K23Rik	18.2968
Apln	4.33643								Maoa	1.60263		Gspt2	3.18332		Ndufb11	7.29658		Brwd3	18.5853
Msn	5.80179								Renbp	1.62458		Ndufa1	3.21732		Rbbp7	7.4478		Cstf2	18.6692
Il2rg	5.90596								Aifm1	1.6294		Tsc22d3	3.2306		Enox2	7.56198		Hnrnph2	19.5759
Arhgef6	6.75996								Armcx1	1.67964		Lage3	3.30042		Trappc2	7.60099		2010204K13Rik	19.6626
Gla	9.07087								Stag2	1.69339		Rbmx	3.3081		Zmym3	7.62013		Rps6ka3	19.7547
Srpx2	10.5217								Morf4l2	1.70163		Apool	3.31706		Rbm10	7.7136		Gm9	20.084
Tlr13	13.3772								Pls3	1.71893		Nono	3.31929		Clcn5	7.86835		Hmgb3	20.1622
Hccs	14.3389								Glra4	1.74963		Ophn1	3.32785		Fam122b	8.03045		Tmlhe	21.1292
Taf7l	14.5648								Bmx	1.75751		BC023829	3.37227		Tro	8.08438		Magix	21.1863
Flna	16.6016								Rbm3	1.77739		G6pdx	3.40498		Pfkfb1	8.09444		2610002M06Rik	21.5107
Mum1l1	17.4401								Phka1	1.81696		Tbc1d25	3.4181		1700014N06Rik	8.21041		Rhox9	21.6871
A630033H20Rik	49.9								Ube2a	1.82427		Pnck	3.45565		Rnf113a1	8.33425		3830417A13Rik	21.7742
Cfp	56.3823								Gm715	1.84345		Ubl4	3.473		Usp11	8.49472		Fgf13	22.2515
Timp1	144.657								4930480E11Rik	1.84868		Pdzd11	3.48896		Slc35a2	8.51961		Zfp449	22.7506
Elk1	208.312								Otud5	1.90581		Diap2	3.52012		5530601H04Rik	8.98231		Il13ra2	23.0337
									Fundc2	1.91846		Tmem29	3.58933		Ids	9.06575		Eif2s3x	24.0723
									2210013O21Rik	1.95518		Slc7a3	3.66963		Thoc2	9.14034		Mbnl3	24.2672
									Tlr8	1.98273		Arr3	3.67049		Vbp1	9.25952		Atf1	24.4264
									Pcdh11x	2.02434		Nsdhl	3.68229		1810030O07Rik	9.33962		Suv39h1	26.4571
									Mid1ip1	2.04182		Gemin8	3.71794		Dcx	9.85467		Plxna3	27.6279
									Heph	2.07099		Ptchd1	3.7646		Ofd1	10.1144		Shroom4	27.8531
									Dock11	2.11192		Med14	3.83511		Plp1	10.115		6720401G13Rik	27.8807
									Trex2	2.11205		BC022960	3.84469		Pcyt1b	10.1499		Cd99l2	28.6184
									Acot9	2.1434		Phf8	3.85422		Plxnb3	10.4326		Tsr2	29.8102
									Efnb1	2.20737		Mtmr1	3.89009		Col4a6	10.4547		Dynlt3	30.2651
									1500032P08Rik	2.2734		Ar	3.89651		Nkrf	10.5729		Bex1	30.6007
									Maged2	2.35065		Arhgap4	3.94333		Chic1	10.5855		Ribc1	30.7447
									Pola1	2.38394		Slc9a6	3.95616		Trmt2b	10.6869		Hdac8	34.6585
									Gab3	2.42921		Gpr165	3.98621		Ogt	11.0599		Dkc1	35.98
									Gripap1	2.43554		Timm8a1	4.07971		4732460I02Rik	11.2488		Zrsr2	36.9115
									Ftsj1	2.46853		Fmr1	4.11503		Fgd1	11.3727		Abcb7	37.3905
									Prkx	2.48024		Cetn2	4.11994		Pdha1	11.3909		Usp9x	40.0752
									Tbc1d8b	2.59739		Ddx26b	4.1439		Slitrk4	11.5112		2900054C01Rik	40.3573
									Bcorl1	2.61946		Cul4b	4.15134		Mamld1	11.9664		Igbp1	40.54
									Prrg1	2.63178		Mospd2	4.15289		Stard8	12.1063		Prps2	43.6911
									Rpl36a	2.63911		Dlg3	4.23742		Rp2h	12.1687		2900056M20Rik	44.1421
									Ngfrap1	2.66714		Piga	4.36118		Tbl1x	12.245		Taf1	48.1336
									Kcne1l	2.72305		1110059M19Rik	4.42937		Upf3b	12.3303		Htatsf1	56.8908
									1110012L19Rik	2.78697		Med12	4.45095		Igsf1	12.7549		Foxp3	59.2827
									Opn1mw	2.79134		Gprasp1	4.51191		Htr2c	12.8342		Capn6	60.0624
									Chm	2.82995		Klhl15	4.58096		Rbmx2	13.5381		Utp14a	67.3328
									Timm17b	2.86511		Rs1	4.66182		Prrg3	13.786		Abcd1	69.461
									Pdzd4	2.9291		Gyk	4.76721		Mid1	14.1058		Atrx	69.5356
									Rab9	2.94546		Sh3kbp1	4.80184		Pir	14.3745		Mtm1	73.7249
									2610030H06Rik	2.9688		Armcx3	4.81505		Nxf7	14.7866		Gnl3l	93.5263
									Wbp5	2.98017		Snx12	4.85852		Ppp1r3f	14.9058		Yipf6	105.259
									Avpr2	2.9859		Zfx	4.87655		Glod5	15.3446		Mbtps2	111.335
									Brcc3	3.00109		Lamp2	4.98828		Rpgr	15.428		Porcn	129.768
									Zfp280c	3.00572		Zbtb33	5.00131		Pin4	15.4481		Wdr44	140.079
									Mecp2	3.01291		Sms	5.08666		Morc4	15.4552		Ccdc120	140.334
									Bcor	3.08111		Zc4h2	5.11027		BC065397	15.8085		Prickle3	160.421
									Dach2	3.11889		Cenpi	5.13791		Alg13	15.934		Gdi1	179.3
									Ubqln2	3.11892		Ikbkg	5.15225		Spin4	16.8864		L1cam	183.323
									Pgrmc1	3.14813		Drp2	5.21875		Atp6ap2	17.2151		Gdpd2	262.344
									Gspt2	3.18332		Las1l	5.23463		Rab33a	17.3185
									Ndufa1	3.21732		Atp6ap1	5.29165		1600014K23Rik	18.2968
									Tsc22d3	3.2306		Tceal8	5.31849		Brwd3	18.5853
									Lage3	3.30042		Pdk3	5.37602		Cstf2	18.6692
									Rbmx	3.3081		Irak1	5.54492		Hnrnph2	19.5759
									Apool	3.31706		Psmd10	5.55293		2010204K13Rik	19.6626
									Nono	3.31929		Slc25a5	5.57244		Rps6ka3	19.7547
									Ophn1	3.32785		Cxcr3	5.62433		Gm9	20.084
									BC023829	3.37227		Bcap31	5.65231		Hmgb3	20.1622
									G6pdx	3.40498		Wdr45	5.87994		Tmlhe	21.1292
									Tbc1d25	3.4181		Eda	5.97124		Magix	21.1863
									Pnck	3.45565		Wdr13	6.01343		2610002M06Rik	21.5107
									Ubl4	3.473		Pou3f4	6.03888		Rhox9	21.6871
									Pdzd11	3.48896		Cask	6.14521		3830417A13Rik	21.7742
									Diap2	3.52012		1700045I19Rik	6.1707		Fgf13	22.2515
									Tmem29	3.58933		Smarca1	6.26312		Zfp449	22.7506
									Slc7a3	3.66963		Vsig4	6.28466		Il13ra2	23.0337
									Arr3	3.67049		Idh3g	6.29741		Eif2s3x	24.0723
									Nsdhl	3.68229		Sh3bgrl	6.30415		Mbnl3	24.2672
									Gemin8	3.71794		Zfp275	6.3815		Atf1	24.4264
									Ptchd1	3.7646		Hdac6	6.39262		Suv39h1	26.4571
									Med14	3.83511		1700018G05Rik	6.42262		Plxna3	27.6279
									BC022960	3.84469		Ddx3x	6.53168		Shroom4	27.8531
									Phf8	3.85422		Pqbp1	6.5892		6720401G13Rik	27.8807
									Mtmr1	3.89009		Apex2	6.80968		Cd99l2	28.6184
									Ar	3.89651		Mtcp1	6.83811		Tsr2	29.8102
									Arhgap4	3.94333		Zcchc13	6.89296		Dynlt3	30.2651
									Slc9a6	3.95616		Kif4	6.99203		Bex1	30.6007
									Gpr165	3.98621		Slc25a14	7.05274		Ribc1	30.7447
									Timm8a1	4.07971		Taz	7.10319		Hdac8	34.6585
									Fmr1	4.11503		Ndufb11	7.29658		Dkc1	35.98
									Cetn2	4.11994		Rbbp7	7.4478		Zrsr2	36.9115
									Ddx26b	4.1439		Enox2	7.56198		Abcb7	37.3905
									Cul4b	4.15134		Trappc2	7.60099		Usp9x	40.0752
									Mospd2	4.15289		Zmym3	7.62013		2900054C01Rik	40.3573
									Dlg3	4.23742		Rbm10	7.7136		Igbp1	40.54
									Piga	4.36118		Clcn5	7.86835		Prps2	43.6911
									1110059M19Rik	4.42937		Fam122b	8.03045		2900056M20Rik	44.1421
									Med12	4.45095		Tro	8.08438		Taf1	48.1336
									Gprasp1	4.51191		Pfkfb1	8.09444		Htatsf1	56.8908
									Klhl15	4.58096		1700014N06Rik	8.21041		Foxp3	59.2827
									Rs1	4.66182		Rnf113a1	8.33425		Capn6	60.0624
									Gyk	4.76721		Usp11	8.49472		Utp14a	67.3328
									Sh3kbp1	4.80184		Slc35a2	8.51961		Abcd1	69.461
									Armcx3	4.81505		5530601H04Rik	8.98231		Atrx	69.5356
									Snx12	4.85852		Ids	9.06575		Mtm1	73.7249
									Zfx	4.87655		Thoc2	9.14034		Gnl3l	93.5263
									Lamp2	4.98828		Vbp1	9.25952		Yipf6	105.259
									Zbtb33	5.00131		1810030O07Rik	9.33962		Mbtps2	111.335
									Sms	5.08666		Dcx	9.85467		Porcn	129.768
									Zc4h2	5.11027		Ofd1	10.1144		Wdr44	140.079
									Cenpi	5.13791		Plp1	10.115		Ccdc120	140.334
									Ikbkg	5.15225		Pcyt1b	10.1499		Prickle3	160.421
									Drp2	5.21875		Plxnb3	10.4326		Gdi1	179.3
									Las1l	5.23463		Col4a6	10.4547		L1cam	183.323
									Atp6ap1	5.29165		Nkrf	10.5729		Gdpd2	262.344
									Tceal8	5.31849		Chic1	10.5855
									Pdk3	5.37602		Trmt2b	10.6869
									Irak1	5.54492		Ogt	11.0599
									Psmd10	5.55293		4732460I02Rik	11.2488
									Slc25a5	5.57244		Fgd1	11.3727
									Cxcr3	5.62433		Pdha1	11.3909
									Bcap31	5.65231		Slitrk4	11.5112
									Wdr45	5.87994		Mamld1	11.9664
									Eda	5.97124		Stard8	12.1063
									Wdr13	6.01343		Rp2h	12.1687
									Pou3f4	6.03888		Tbl1x	12.245
									Cask	6.14521		Upf3b	12.3303
									1700045I19Rik	6.1707		Igsf1	12.7549
									Smarca1	6.26312		Htr2c	12.8342
									Vsig4	6.28466		Rbmx2	13.5381
									Idh3g	6.29741		Prrg3	13.786
									Sh3bgrl	6.30415		Mid1	14.1058
									Zfp275	6.3815		Pir	14.3745
									Hdac6	6.39262		Nxf7	14.7866
									1700018G05Rik	6.42262		Ppp1r3f	14.9058
									Ddx3x	6.53168		Glod5	15.3446
									Pqbp1	6.5892		Rpgr	15.428
									Apex2	6.80968		Pin4	15.4481
									Mtcp1	6.83811		Morc4	15.4552
									Zcchc13	6.89296		BC065397	15.8085
									Kif4	6.99203		Alg13	15.934
									Slc25a14	7.05274		Spin4	16.8864
									Taz	7.10319		Atp6ap2	17.2151
									Ndufb11	7.29658		Rab33a	17.3185
									Rbbp7	7.4478		1600014K23Rik	18.2968
									Enox2	7.56198		Brwd3	18.5853
									Trappc2	7.60099		Cstf2	18.6692
									Zmym3	7.62013		Hnrnph2	19.5759
									Rbm10	7.7136		2010204K13Rik	19.6626
									Clcn5	7.86835		Rps6ka3	19.7547
									Fam122b	8.03045		Gm9	20.084
									Tro	8.08438		Hmgb3	20.1622
									Pfkfb1	8.09444		Tmlhe	21.1292
									1700014N06Rik	8.21041		Magix	21.1863
									Rnf113a1	8.33425		2610002M06Rik	21.5107
									Usp11	8.49472		Rhox9	21.6871
									Slc35a2	8.51961		3830417A13Rik	21.7742
									5530601H04Rik	8.98231		Fgf13	22.2515
									Ids	9.06575		Zfp449	22.7506
									Thoc2	9.14034		Il13ra2	23.0337
									Vbp1	9.25952		Eif2s3x	24.0723
									1810030O07Rik	9.33962		Mbnl3	24.2672
									Dcx	9.85467		Atf1	24.4264
									Ofd1	10.1144		Suv39h1	26.4571
									Plp1	10.115		Plxna3	27.6279
									Pcyt1b	10.1499		Shroom4	27.8531
									Plxnb3	10.4326		6720401G13Rik	27.8807
									Col4a6	10.4547		Cd99l2	28.6184
									Nkrf	10.5729		Tsr2	29.8102
									Chic1	10.5855		Dynlt3	30.2651
									Trmt2b	10.6869		Bex1	30.6007
									Ogt	11.0599		Ribc1	30.7447
									4732460I02Rik	11.2488		Hdac8	34.6585
									Fgd1	11.3727		Dkc1	35.98
									Pdha1	11.3909		Zrsr2	36.9115
									Slitrk4	11.5112		Abcb7	37.3905
									Mamld1	11.9664		Usp9x	40.0752
									Stard8	12.1063		2900054C01Rik	40.3573
									Rp2h	12.1687		Igbp1	40.54
									Tbl1x	12.245		Prps2	43.6911
									Upf3b	12.3303		2900056M20Rik	44.1421
									Igsf1	12.7549		Taf1	48.1336
									Htr2c	12.8342		Htatsf1	56.8908
									Rbmx2	13.5381		Foxp3	59.2827
									Prrg3	13.786		Capn6	60.0624
									Mid1	14.1058		Utp14a	67.3328
									Pir	14.3745		Abcd1	69.461
									Nxf7	14.7866		Atrx	69.5356
									Ppp1r3f	14.9058		Mtm1	73.7249
									Glod5	15.3446		Gnl3l	93.5263
									Rpgr	15.428		Yipf6	105.259
									Pin4	15.4481		Mbtps2	111.335
									Morc4	15.4552		Porcn	129.768
									BC065397	15.8085		Wdr44	140.079
									Alg13	15.934		Ccdc120	140.334
									Spin4	16.8864		Prickle3	160.421
									Atp6ap2	17.2151		Gdi1	179.3
									Rab33a	17.3185		L1cam	183.323
									1600014K23Rik	18.2968		Gdpd2	262.344
									Brwd3	18.5853
									Cstf2	18.6692
									Hnrnph2	19.5759
									2010204K13Rik	19.6626
									Rps6ka3	19.7547
									Gm9	20.084
									Hmgb3	20.1622
									Tmlhe	21.1292
									Magix	21.1863
									2610002M06Rik	21.5107
									Rhox9	21.6871
									3830417A13Rik	21.7742
									Fgf13	22.2515
									Zfp449	22.7506
									Il13ra2	23.0337
									Eif2s3x	24.0723
									Mbnl3	24.2672
									Atf1	24.4264
									Suv39h1	26.4571
									Plxna3	27.6279
									Shroom4	27.8531
									6720401G13Rik	27.8807
									Cd99l2	28.6184
									Tsr2	29.8102
									Dynlt3	30.2651
									Bex1	30.6007
									Ribc1	30.7447
									Hdac8	34.6585
									Dkc1	35.98
									Zrsr2	36.9115
									Abcb7	37.3905
									Usp9x	40.0752
									2900054C01Rik	40.3573
									Igbp1	40.54
									Prps2	43.6911
									2900056M20Rik	44.1421
									Taf1	48.1336
									Htatsf1	56.8908
									Foxp3	59.2827
									Capn6	60.0624
									Utp14a	67.3328
									Abcd1	69.461
									Atrx	69.5356
									Mtm1	73.7249
									Gnl3l	93.5263
									Yipf6	105.259
									Mbtps2	111.335
									Porcn	129.768
									Wdr44	140.079
									Ccdc120	140.334
									Prickle3	160.421
									Gdi1	179.3
									L1cam	183.323
									Gdpd2	262.344

## Sheet: TC10 vs duct cell
up>1(71)			up>2(43)			up>5(20)			down>1(264)			down>2(210)			down>5(111)			down>10(67)			up top5			down top5
S_up1	f_up1		S_up2	f_up2		S_up5	f_up5		S_down1	f_down1		S_down2	f_down2		S_down5	f_down5		BC065397	10.2058		Symbol	duct_cell		Symbol	duct_cell
Pnck	1.0229		Gpm6b	2.00839		Tlr7	5.25637		Renbp	1.00277		Efnb1	2.00085		Pdk3	5.02157		Hmgb3	10.5257		Elk1	346.488		S_down10	f_down10
Ebp	1.04858		Armcx2	2.03791		Msn	5.69184		5730416F02Rik	1.01338		Pou3f4	2.01106		Bcap31	5.04538		Nkrf	10.5745		Timp1	114.298		Prickle3	184.149
Tsc22d3	1.04922		Ap1s2	2.12954		Col4a5	6.16409		Prrg1	1.02162		2610030H06Rik	2.01507		Rpgr	5.28751		Pdha1	10.6554		Mum1l1	79.0911		Ccdc120	137.171
C1galt1c1	1.07177		Armcx1	2.21327		Pabpc5	6.17599		Acsl4	1.06435		Ikbkg	2.08121		Pqbp1	5.44162		Magix	10.9467		Cfp	49.2974		Gdi1	120.112
Araf	1.08963		Ssr4	2.27306		Was	6.93148		BC022960	1.08691		Apool	2.09661		Hdac6	5.51015		Fgf13	11.0897		Tlr13	39.7821		L1cam	117.874
Gjb1	1.14351		Heph	2.33105		A630033H20Rik	7.06012		Gpkow	1.10764		Maoa	2.09674		Pdzd4	5.63012		Htr2c	11.1526					Wdr44	109.87
Pcdh19	1.14891		Tmem164	2.36005		Taf7l	7.17282		1500032P08Rik	1.11083		Ophn1	2.09849		Usp11	5.87572		Shroom4	11.3342
Amot	1.29108		Uba1	2.38706		Gla	8.53295		Kcnd1	1.12374		Lonrf3	2.14356		Nxf7	6.00407		Rab33a	11.3724
Huwe1	1.31907		Rab9b	2.50546		Arhgef6	8.73052		Phka1	1.13362		Ftsj1	2.16124		Plxnb3	6.03335		2610002M06Rik	11.4716
Fundc1	1.32363		Rnf113a1	2.68314		Apln	9.35947		Kcne1l	1.1709		Mid1ip1	2.18052		Rbbp7	6.11704		Upf3b	11.4738
Figf	1.3281		Phka2	2.72629		F9	9.63956		Pja1	1.17152		Tbc1d25	2.19424		Ddx3x	6.21995		2900056M20Rik	11.6486
Hsd17b10	1.38205		Itm2a	2.80284		Hccs	10.3654		Gspt2	1.19147		Gripap1	2.23299		Nsdhl	6.23167		Tbl1x	12.2861
Gpr165	1.38291		Syn1	2.85021		Obp1a	11.019		Fancb	1.19294		Zc4h2	2.27486		3830417A13Rik	6.28161		Gm9	12.3747
Mospd1	1.38521		Hs6st2	2.87831		Flna	14.0327		Dach2	1.1951		Pls3	2.2848		Rbm10	6.32086		2900054C01Rik	12.5786
Gm715	1.39379		Prdx4	3.04857		Srpx2	39.7692		Tlr8	1.23643		1110012L19Rik	2.30876		Slc25a5	6.33541		Pir	13.227
Syp	1.47527		Hcfc1	3.09544		Tlr13	39.7821		Mcts1	1.26605		Gemin8	2.36516		Idh3g	6.34174		Cd99l2	13.5407
Pcsk1n	1.51999		4930480E11Rik	3.15008		Cfp	49.2974		Aifm1	1.29339		Zcchc13	2.366		1810030O07Rik	6.50597		Gyk	14.8538
Phf6	1.54567		Klhl13	3.49924		Mum1l1	79.0911		Glra4	1.29648		Ube2a	2.42593		Ndufb11	6.5286		Rbmx2	15.0297
Zdhhc9	1.54833		Gab3	3.95177		Timp1	114.298		Slc6a8	1.32071		Wbp5	2.43885		Ogt	6.62592		Il13ra2	16.3395
Armcx5	1.55519		Il2rg	4.13819		Elk1	346.488		C330007P06Rik	1.3391		Mospd2	2.4439		Timm8a1	6.88524		6720401G13Rik	16.3397
Dnase1l1	1.5749		Nxt2	4.29652					Mpp1	1.38029		Rpl36a	2.46242		Trmt2b	7.03797		Cstf2	16.3997
Ctps2	1.60095		Ocrl	4.5594					Opn1mw	1.39719		Pgrmc1	2.46704		Sh3kbp1	7.17407		Alg13	16.5056
Slc10a3	1.65515		Rnf128	4.63223					Prps1	1.40192		Chm	2.47098		Slc35a2	7.37383		Atp6ap2	17.3223
Nxf2	1.75596		Tlr7	5.25637					Stag2	1.42352		Dlg3	2.47882		Vsig4	7.39435		Pin4	17.8857
Armcx6	1.85276		Msn	5.69184					2210013O21Rik	1.45399		Slc9a6	2.52483		Thoc2	7.41798		Spin4	17.9784
Syap1	1.86376		Col4a5	6.16409					Otud5	1.46116		Bmx	2.56354		Glod5	7.75275		Atf1	18.318
Bgn	1.86891		Pabpc5	6.17599					Fundc2	1.48458		Pdzd11	2.57259		Dcx	7.76745		Morc4	18.4648
Maged1	1.98501		Was	6.93148					Atp7a	1.49164		Cetn2	2.68975		Fgd1	7.98444		Tmlhe	18.5504
Gpm6b	2.00839		A630033H20Rik	7.06012					A830080D01Rik	1.51348		Ddx26b	2.709		Igsf1	8.01523		Plxna3	18.6004
Armcx2	2.03791		Taf7l	7.17282					Atp11c	1.52166		1700018G05Rik	2.76808		Ids	8.05811		Piga	18.761
Ap1s2	2.12954		Gla	8.53295					Brcc3	1.54701		Phf8	2.80752		Slitrk4	8.20544		Porcn	19.1129
Armcx1	2.21327		Arhgef6	8.73052					Uxt	1.55713		Zfp280c	2.85716		Vbp1	8.34765		Bex1	19.123
Ssr4	2.27306		Apln	9.35947					Plp2	1.58		Bcor	2.86963		Plp1	8.48081		Rps6ka3	19.9499
Heph	2.33105		F9	9.63956					Smc1a	1.60109		Acot9	2.90179		Rhox9	8.63984		Brwd3	20.6196
Tmem164	2.36005		Hccs	10.3654					Pcyt1b	1.63457		Dock11	2.91084		Prrg3	8.87453		Ribc1	21.3321
Uba1	2.38706		Obp1a	11.019					Emd	1.64011		Eda	2.93357		Trex2	9.17144		Hdac8	21.7643
Rab9b	2.50546		Flna	14.0327					Maged2	1.64681		Arhgap4	2.95673		Zfp449	9.20828		Ppp1r3f	22.0978
Rnf113a1	2.68314		Srpx2	39.7692					Cited1	1.67722		Scml2	2.97013		4732460I02Rik	9.24042		Mbnl3	22.2363
Phka2	2.72629		Tlr13	39.7821					Mecp2	1.70897		Ndufa1	2.98209		Ar	9.45346		Tsr2	23.4093
Itm2a	2.80284		Cfp	49.2974					Avpr2	1.73243		Nono	2.98594		Kif4	9.52773		Prps2	23.57
Syn1	2.85021		Mum1l1	79.0911					Tbc1d8b	1.73899		Drp2	3.00554		Rp2h	9.6147		Zrsr2	24.5395
Hs6st2	2.87831		Timp1	114.298					2610029G23Rik	1.74516		Sh3bgrl	3.01859		Clcn5	9.63574		Hnrnph2	24.9453
Prdx4	3.04857		Elk1	346.488					1600025M17Rik	1.84902		Prkx	3.03047		Apex2	9.76408		Dynlt3	25.6661
Hcfc1	3.09544								Ngfrap1	1.87854		Lage3	3.03434		BC065397	10.2058		Suv39h1	25.7485
4930480E11Rik	3.15008								Morf4l2	1.88032		Rbmx	3.04794		Hmgb3	10.5257		Eif2s3x	26.4107
Klhl13	3.49924								Ubqln2	1.89847		Ubl4	3.12501		Nkrf	10.5745		Capn6	28.8628
Gab3	3.95177								Rbm3	1.91202		Rab9	3.15179		Pdha1	10.6554		2010204K13Rik	30.0371
Il2rg	4.13819								BC023829	1.91679		Bcorl1	3.1605		Magix	10.9467		Abcd1	31.8187
Nxt2	4.29652								Timm17b	1.94066		Med14	3.2138		Fgf13	11.0897		Abcb7	34.2355
Ocrl	4.5594								Fam122b	1.95679		Pcdh11x	3.29024		Htr2c	11.1526		Igbp1	35.1704
Rnf128	4.63223								Tmem29	1.96975		Cxcr3	3.37957		Shroom4	11.3342		Usp9x	36.1931
Tlr7	5.25637								Tcfe3	1.98664		Zfp275	3.39972		Rab33a	11.3724		Taf1	41.2765
Msn	5.69184								Armcx3	1.99566		Sms	3.41299		2610002M06Rik	11.4716		Foxp3	42.6
Col4a5	6.16409								Iqsec2	1.9987		Slc25a14	3.43996		Upf3b	11.4738		Htatsf1	44.668
Pabpc5	6.17599								Efnb1	2.00085		Irak1	3.44529		2900056M20Rik	11.6486		Mtm1	44.981
Was	6.93148								Pou3f4	2.01106		Pfkfb1	3.56692		Tbl1x	12.2861		Dkc1	48.6149
A630033H20Rik	7.06012								2610030H06Rik	2.01507		1110059M19Rik	3.6179		Gm9	12.3747		Atrx	49.6572
Taf7l	7.17282								Ikbkg	2.08121		Mtcp1	3.62007		2900054C01Rik	12.5786		Mbtps2	69.5617
Gla	8.53295								Apool	2.09661		G6pdx	3.64864		Pir	13.227		Yipf6	69.8525
Arhgef6	8.73052								Maoa	2.09674		Wdr13	3.65123		Cd99l2	13.5407		Utp14a	72.5633
Apln	9.35947								Ophn1	2.09849		Arr3	3.74262		Gyk	14.8538		Gnl3l	80.2485
F9	9.63956								Lonrf3	2.14356		Smarca1	3.75138		Rbmx2	15.0297		Gdpd2	94.8121
Hccs	10.3654								Ftsj1	2.16124		Col4a6	3.753		Il13ra2	16.3395		Wdr44	109.87
Obp1a	11.019								Mid1ip1	2.18052		Tro	3.7586		6720401G13Rik	16.3397		L1cam	117.874
Flna	14.0327								Tbc1d25	2.19424		Snx12	3.79478		Cstf2	16.3997		Gdi1	120.112
Srpx2	39.7692								Gripap1	2.23299		Pola1	3.82388		Alg13	16.5056		Ccdc120	137.171
Tlr13	39.7821								Zc4h2	2.27486		Enox2	3.83645		Atp6ap2	17.3223		Prickle3	184.149
Cfp	49.2974								Pls3	2.2848		Diap2	3.8489		Pin4	17.8857
Mum1l1	79.0911								1110012L19Rik	2.30876		Stard8	3.8629		Spin4	17.9784
Timp1	114.298								Gemin8	2.36516		1700014N06Rik	3.86525		Atf1	18.318
Elk1	346.488								Zcchc13	2.366		Rs1	3.87331		Morc4	18.4648
									Ube2a	2.42593		Lamp2	3.87685		Tmlhe	18.5504
									Wbp5	2.43885		Gprasp1	3.91122		Plxna3	18.6004
									Mospd2	2.4439		Zbtb33	3.92779		Piga	18.761
									Rpl36a	2.46242		Cenpi	4.01673		Porcn	19.1129
									Pgrmc1	2.46704		1700045I19Rik	4.08881		Bex1	19.123
									Chm	2.47098		Taz	4.11154		Rps6ka3	19.9499
									Dlg3	2.47882		Fmr1	4.12974		Brwd3	20.6196
									Slc9a6	2.52483		Trappc2	4.27856		Ribc1	21.3321
									Bmx	2.56354		Mamld1	4.32916		Hdac8	21.7643
									Pdzd11	2.57259		5530601H04Rik	4.34444		Ppp1r3f	22.0978
									Cetn2	2.68975		Ptchd1	4.35011		Mbnl3	22.2363
									Ddx26b	2.709		Cul4b	4.39559		Tsr2	23.4093
									1700018G05Rik	2.76808		Med12	4.42226		Prps2	23.57
									Phf8	2.80752		1600014K23Rik	4.43125		Zrsr2	24.5395
									Zfp280c	2.85716		Zfx	4.49435		Hnrnph2	24.9453
									Bcor	2.86963		Mid1	4.528		Dynlt3	25.6661
									Acot9	2.90179		Psmd10	4.55637		Suv39h1	25.7485
									Dock11	2.91084		Atp6ap1	4.55644		Eif2s3x	26.4107
									Eda	2.93357		Slc7a3	4.56945		Capn6	28.8628
									Arhgap4	2.95673		Zmym3	4.57991		2010204K13Rik	30.0371
									Scml2	2.97013		Ofd1	4.58606		Abcd1	31.8187
									Ndufa1	2.98209		Cask	4.59876		Abcb7	34.2355
									Nono	2.98594		Las1l	4.60323		Igbp1	35.1704
									Drp2	3.00554		Chic1	4.63274		Usp9x	36.1931
									Sh3bgrl	3.01859		Wdr45	4.66717		Taf1	41.2765
									Prkx	3.03047		Mtmr1	4.73876		Foxp3	42.6
									Lage3	3.03434		Tceal8	4.80881		Htatsf1	44.668
									Rbmx	3.04794		Klhl15	4.90293		Mtm1	44.981
									Ubl4	3.12501		Pdk3	5.02157		Dkc1	48.6149
									Rab9	3.15179		Bcap31	5.04538		Atrx	49.6572
									Bcorl1	3.1605		Rpgr	5.28751		Mbtps2	69.5617
									Med14	3.2138		Pqbp1	5.44162		Yipf6	69.8525
									Pcdh11x	3.29024		Hdac6	5.51015		Utp14a	72.5633
									Cxcr3	3.37957		Pdzd4	5.63012		Gnl3l	80.2485
									Zfp275	3.39972		Usp11	5.87572		Gdpd2	94.8121
									Sms	3.41299		Nxf7	6.00407		Wdr44	109.87
									Slc25a14	3.43996		Plxnb3	6.03335		L1cam	117.874
									Irak1	3.44529		Rbbp7	6.11704		Gdi1	120.112
									Pfkfb1	3.56692		Ddx3x	6.21995		Ccdc120	137.171
									1110059M19Rik	3.6179		Nsdhl	6.23167		Prickle3	184.149
									Mtcp1	3.62007		3830417A13Rik	6.28161
									G6pdx	3.64864		Rbm10	6.32086
									Wdr13	3.65123		Slc25a5	6.33541
									Arr3	3.74262		Idh3g	6.34174
									Smarca1	3.75138		1810030O07Rik	6.50597
									Col4a6	3.753		Ndufb11	6.5286
									Tro	3.7586		Ogt	6.62592
									Snx12	3.79478		Timm8a1	6.88524
									Pola1	3.82388		Trmt2b	7.03797
									Enox2	3.83645		Sh3kbp1	7.17407
									Diap2	3.8489		Slc35a2	7.37383
									Stard8	3.8629		Vsig4	7.39435
									1700014N06Rik	3.86525		Thoc2	7.41798
									Rs1	3.87331		Glod5	7.75275
									Lamp2	3.87685		Dcx	7.76745
									Gprasp1	3.91122		Fgd1	7.98444
									Zbtb33	3.92779		Igsf1	8.01523
									Cenpi	4.01673		Ids	8.05811
									1700045I19Rik	4.08881		Slitrk4	8.20544
									Taz	4.11154		Vbp1	8.34765
									Fmr1	4.12974		Plp1	8.48081
									Trappc2	4.27856		Rhox9	8.63984
									Mamld1	4.32916		Prrg3	8.87453
									5530601H04Rik	4.34444		Trex2	9.17144
									Ptchd1	4.35011		Zfp449	9.20828
									Cul4b	4.39559		4732460I02Rik	9.24042
									Med12	4.42226		Ar	9.45346
									1600014K23Rik	4.43125		Kif4	9.52773
									Zfx	4.49435		Rp2h	9.6147
									Mid1	4.528		Clcn5	9.63574
									Psmd10	4.55637		Apex2	9.76408
									Atp6ap1	4.55644		BC065397	10.2058
									Slc7a3	4.56945		Hmgb3	10.5257
									Zmym3	4.57991		Nkrf	10.5745
									Ofd1	4.58606		Pdha1	10.6554
									Cask	4.59876		Magix	10.9467
									Las1l	4.60323		Fgf13	11.0897
									Chic1	4.63274		Htr2c	11.1526
									Wdr45	4.66717		Shroom4	11.3342
									Mtmr1	4.73876		Rab33a	11.3724
									Tceal8	4.80881		2610002M06Rik	11.4716
									Klhl15	4.90293		Upf3b	11.4738
									Pdk3	5.02157		2900056M20Rik	11.6486
									Bcap31	5.04538		Tbl1x	12.2861
									Rpgr	5.28751		Gm9	12.3747
									Pqbp1	5.44162		2900054C01Rik	12.5786
									Hdac6	5.51015		Pir	13.227
									Pdzd4	5.63012		Cd99l2	13.5407
									Usp11	5.87572		Gyk	14.8538
									Nxf7	6.00407		Rbmx2	15.0297
									Plxnb3	6.03335		Il13ra2	16.3395
									Rbbp7	6.11704		6720401G13Rik	16.3397
									Ddx3x	6.21995		Cstf2	16.3997
									Nsdhl	6.23167		Alg13	16.5056
									3830417A13Rik	6.28161		Atp6ap2	17.3223
									Rbm10	6.32086		Pin4	17.8857
									Slc25a5	6.33541		Spin4	17.9784
									Idh3g	6.34174		Atf1	18.318
									1810030O07Rik	6.50597		Morc4	18.4648
									Ndufb11	6.5286		Tmlhe	18.5504
									Ogt	6.62592		Plxna3	18.6004
									Timm8a1	6.88524		Piga	18.761
									Trmt2b	7.03797		Porcn	19.1129
									Sh3kbp1	7.17407		Bex1	19.123
									Slc35a2	7.37383		Rps6ka3	19.9499
									Vsig4	7.39435		Brwd3	20.6196
									Thoc2	7.41798		Ribc1	21.3321
									Glod5	7.75275		Hdac8	21.7643
									Dcx	7.76745		Ppp1r3f	22.0978
									Fgd1	7.98444		Mbnl3	22.2363
									Igsf1	8.01523		Tsr2	23.4093
									Ids	8.05811		Prps2	23.57
									Slitrk4	8.20544		Zrsr2	24.5395
									Vbp1	8.34765		Hnrnph2	24.9453
									Plp1	8.48081		Dynlt3	25.6661
									Rhox9	8.63984		Suv39h1	25.7485
									Prrg3	8.87453		Eif2s3x	26.4107
									Trex2	9.17144		Capn6	28.8628
									Zfp449	9.20828		2010204K13Rik	30.0371
									4732460I02Rik	9.24042		Abcd1	31.8187
									Ar	9.45346		Abcb7	34.2355
									Kif4	9.52773		Igbp1	35.1704
									Rp2h	9.6147		Usp9x	36.1931
									Clcn5	9.63574		Taf1	41.2765
									Apex2	9.76408		Foxp3	42.6
									BC065397	10.2058		Htatsf1	44.668
									Hmgb3	10.5257		Mtm1	44.981
									Nkrf	10.5745		Dkc1	48.6149
									Pdha1	10.6554		Atrx	49.6572
									Magix	10.9467		Mbtps2	69.5617
									Fgf13	11.0897		Yipf6	69.8525
									Htr2c	11.1526		Utp14a	72.5633
									Shroom4	11.3342		Gnl3l	80.2485
									Rab33a	11.3724		Gdpd2	94.8121
									2610002M06Rik	11.4716		Wdr44	109.87
									Upf3b	11.4738		L1cam	117.874
									2900056M20Rik	11.6486		Gdi1	120.112
									Tbl1x	12.2861		Ccdc120	137.171
									Gm9	12.3747		Prickle3	184.149
									2900054C01Rik	12.5786
									Pir	13.227
									Cd99l2	13.5407
									Gyk	14.8538
									Rbmx2	15.0297
									Il13ra2	16.3395
									6720401G13Rik	16.3397
									Cstf2	16.3997
									Alg13	16.5056
									Atp6ap2	17.3223
									Pin4	17.8857
									Spin4	17.9784
									Atf1	18.318
									Morc4	18.4648
									Tmlhe	18.5504
									Plxna3	18.6004
									Piga	18.761
									Porcn	19.1129
									Bex1	19.123
									Rps6ka3	19.9499
									Brwd3	20.6196
									Ribc1	21.3321
									Hdac8	21.7643
									Ppp1r3f	22.0978
									Mbnl3	22.2363
									Tsr2	23.4093
									Prps2	23.57
									Zrsr2	24.5395
									Hnrnph2	24.9453
									Dynlt3	25.6661
									Suv39h1	25.7485
									Eif2s3x	26.4107
									Capn6	28.8628
									2010204K13Rik	30.0371
									Abcd1	31.8187
									Abcb7	34.2355
									Igbp1	35.1704
									Usp9x	36.1931
									Taf1	41.2765
									Foxp3	42.6
									Htatsf1	44.668
									Mtm1	44.981
									Dkc1	48.6149
									Atrx	49.6572
									Mbtps2	69.5617
									Yipf6	69.8525
									Utp14a	72.5633
									Gnl3l	80.2485
									Gdpd2	94.8121
									Wdr44	109.87
									L1cam	117.874
									Gdi1	120.112
									Ccdc120	137.171
									Prickle3	184.149

## Sheet: TC5 vs fibro
up>1(224)			up>2(100)			up>5(40)			down>1(111)			down>2(28)			down>5(9)			down>10(6)			up top5			down top5
S_up1	f_up1		S_up2	f_up2		S_up5	f_up5		S_down1	f_down1		S_down2	f_down2		S_down5	f_down5		S_down10	f_down10		Symbol	fibroblast		Symbol	fibroblast
Arhgap4	1.00135		Spin4	2.0007		Efnb1	5.19384		Tsc22d3	1.00017		Gyk	2.00974		Fam122b	5.05293		Lonrf3	11.1141		Hs6st2	530.986		3830417A13Rik	195.383
Timm17b	1.01237		1600025M17Rik	2.00967		Suv39h1	5.41737		Cited1	1.00044		4930480E11Rik	2.02572		Nxf2	6.84954		Capn6	12.9106		Klhl13	165.222		Glod5	143.344
Maoa	1.0139		Eif2s3x	2.01821		Msn	5.42845		Hmgb3	1.00868		Dkc1	2.05163		F9	6.90317		Slc7a3	13.4017		Rnf128	161.747		1110059M19Rik	32.5055
Med12	1.01575		Mbnl3	2.02353		Tbl1x	5.45948		Rbmx2	1.0113		Ribc1	2.09098		Lonrf3	11.1141		1110059M19Rik	32.5055		Ubqln2	107.251		Slc7a3	13.4017
Zcchc13	1.02103		A630033H20Rik	2.04093		Cfp	6.05345		Rab9	1.0271		Gspt2	2.312		Capn6	12.9106		Glod5	143.344		Gpm6b	98.3224		Capn6	12.9106
Ebp	1.02525		Wdr45	2.05232		Ccdc120	7.54092		Prickle3	1.03018		Enox2	2.35811		Slc7a3	13.4017		3830417A13Rik	195.383
Pabpc5	1.02618		Smarca1	2.08135		Tlr7	7.65527		Gjb1	1.03362		Nkrf	2.36002		1110059M19Rik	32.5055
Plxnb3	1.03201		Was	2.0857		Pls3	7.71762		Vbp1	1.03525		Timm8a1	2.41205		Glod5	143.344
Smc1a	1.04944		Phf8	2.11163		Wbp5	7.9213		Gdpd2	1.03747		Renbp	2.47391		3830417A13Rik	195.383
Htr2c	1.0638		Dach2	2.1238		Armcx2	8.38857		Taf1	1.0483		Atp6ap2	2.5372
Abcd1	1.07068		Maged1	2.13177		Heph	8.47714		Tmem29	1.04973		Tmlhe	2.61902
Hdac8	1.07873		Pdk3	2.17313		Atp7a	8.75264		Obp1a	1.051		Ar	2.83478
Cenpi	1.08002		Ofd1	2.18286		Rp2h	9.6449		Pdzd4	1.06286		Syp	3.43283
1810030O07Rik	1.10564		Uba1	2.20185		Clcn5	10.0273		Il2rg	1.06513		Piga	3.52381
Glra4	1.11494		Cxcr3	2.21235		Ngfrap1	10.0529		Hsd17b10	1.06628		Tsr2	3.65144
Yipf6	1.11859		Brwd3	2.21397		Diap2	10.3049		Magix	1.07213		BC022960	3.79357
Mbtps2	1.119		Otud5	2.26033		Tceal8	10.6575		Pdha1	1.08321		Opn1mw	3.95902
Gm9	1.14907		Rbm3	2.26354		Bex1	10.8179		Apool	1.09267		Gla	4.36596
Fancb	1.15725		Gnl3l	2.27451		Prrg1	10.8642		Elk1	1.09723		2010204K13Rik	4.56108
Ssr4	1.16045		Bmx	2.38827		Armcx6	11.4731		1700018G05Rik	1.11213		Fam122b	5.05293
Rps6ka3	1.1623		Lage3	2.40741		Col4a5	11.5528		Tlr8	1.11351		Nxf2	6.84954
Igbp1	1.16711		Trex2	2.46181		Cd99l2	11.736		Uxt	1.11976		F9	6.90317
Brcc3	1.1688		Phka1	2.52891		Fgf13	12.6388		Zfp280c	1.14214		Lonrf3	11.1141
Apex2	1.17568		Pja1	2.59326		Flna	14.1281		Arhgef6	1.14665		Capn6	12.9106
Ophn1	1.18179		Nsdhl	2.61287		Amot	20.3941		Slitrk4	1.15339		Slc7a3	13.4017
Mtmr1	1.18892		Mum1l1	2.66767		Tro	22.4694		Kcnd1	1.15421		1110059M19Rik	32.5055
Hdac6	1.19324		5730416F02Rik	2.67023		Cask	24.0894		Plp1	1.16497		Glod5	143.344
Fundc2	1.20023		Sh3bgrl	2.67277		Bgn	26.4373		Col4a6	1.17595		3830417A13Rik	195.383
Gpkow	1.20557		Med14	2.74261		Srpx2	32.6173		Idh3g	1.18572
Armcx3	1.21056		Acsl4	2.76642		Syn1	34.1857		Kcne1l	1.19391
Phf6	1.21733		Taz	2.83281		Dock11	42.7415		Nxt2	1.20139
2610030H06Rik	1.22196		Ubl4	2.8367		Timp1	49.2222		Rab33a	1.2247
BC023829	1.25411		Tcfe3	2.84143		Mid1ip1	51.5683		Lamp2	1.2262
Mtcp1	1.26236		Slc10a3	2.89838		Itm2a	59.5953		Prps1	1.25703
Atrx	1.26239		Trmt2b	2.91513		Tlr13	64.4063		Slc6a8	1.25743
Huwe1	1.26584		Pir	2.92075		Gpm6b	98.3224		Rpl36a	1.25789
2610029G23Rik	1.27187		Bcor	2.9945		Ubqln2	107.251		Drp2	1.26126
Zfx	1.28454		Prrg3	3.02656		Rnf128	161.747		6720401G13Rik	1.27456
Cul4b	1.28662		Emd	3.06141		Klhl13	165.222		Upf3b	1.28783
Rab9b	1.28795		Maged2	3.08901		Hs6st2	530.986		Alg13	1.29352
Pin4	1.29245		Dlg3	3.10489					L1cam	1.30124
Pcdh11x	1.29434		Figf	3.11473					Hccs	1.30245
Ftsj1	1.30525		Pgrmc1	3.13989					Sms	1.30522
Slc35a2	1.30647		Chm	3.16048					Irak1	1.30986
Ppp1r3f	1.31291		5530601H04Rik	3.17871					A830080D01Rik	1.31321
Cetn2	1.3137		Il13ra2	3.18801					Ddx26b	1.32055
Gm715	1.32527		Dynlt3	3.23045					Ndufb11	1.33578
Gripap1	1.33533		Hnrnph2	3.27087					Gpr165	1.345
1700045I19Rik	1.33763		G6pdx	3.36869					BC065397	1.34773
Ids	1.34517		Zc4h2	3.38612					4732460I02Rik	1.3516
Nxf7	1.35158		Pcyt1b	3.39928					Rpgr	1.35483
Zmym3	1.35514		Ikbkg	3.43355					2610002M06Rik	1.36901
Dnase1l1	1.35546		Ap1s2	3.50086					Htatsf1	1.37117
Hcfc1	1.36073		Zdhhc9	3.6323					Abcb7	1.37435
Igsf1	1.36382		Pnck	3.8637					Slc25a5	1.40161
Shroom4	1.36386		Mospd2	4.20204					Thoc2	1.4043
Syap1	1.3764		Pcdh19	4.31872					Mospd1	1.4294
Foxp3	1.37839		Bcorl1	4.37989					Pola1	1.44818
Eda	1.38747		Mid1	4.4889					2900056M20Rik	1.46056
Fmr1	1.39085		1700014N06Rik	4.67618					Ogt	1.47739
Pcsk1n	1.39431		Efnb1	5.19384					Rhox9	1.48918
Scml2	1.39672		Suv39h1	5.41737					Fundc1	1.49576
Stag2	1.40224		Msn	5.42845					Taf7l	1.49717
Zfp275	1.40229		Tbl1x	5.45948					Chic1	1.50331
C1galt1c1	1.40949		Cfp	6.05345					2900054C01Rik	1.51656
Dcx	1.42855		Ccdc120	7.54092					Aifm1	1.53156
Mpp1	1.42917		Tlr7	7.65527					Iqsec2	1.55839
Prdx4	1.43424		Pls3	7.71762					Mecp2	1.59171
Morc4	1.43691		Wbp5	7.9213					Atp11c	1.64968
Sh3kbp1	1.43754		Armcx2	8.38857					Rbmx	1.66731
Atp6ap1	1.46869		Heph	8.47714					Usp11	1.68514
Rs1	1.48064		Atp7a	8.75264					Plxna3	1.70749
Wdr13	1.48124		Rp2h	9.6449					Rbm10	1.72405
Morf4l2	1.48138		Clcn5	10.0273					Cstf2	1.75073
Pdzd11	1.49979		Ngfrap1	10.0529					Mtm1	1.80368
1600014K23Rik	1.50751		Diap2	10.3049					Ndufa1	1.81531
Usp9x	1.51121		Tceal8	10.6575					1500032P08Rik	1.87322
2210013O21Rik	1.51467		Bex1	10.8179					Atf1	1.89241
Phka2	1.52327		Prrg1	10.8642					Porcn	1.91278
Gab3	1.52432		Armcx6	11.4731					Apln	1.94058
Slc9a6	1.5278		Col4a5	11.5528					Klhl15	1.95834
Ddx3x	1.53936		Cd99l2	11.736					Tmem164	1.96503
Zfp449	1.54388		Fgf13	12.6388					Pfkfb1	1.98782
Araf	1.5539		Flna	14.1281					Gyk	2.00974
Zbtb33	1.55594		Amot	20.3941					4930480E11Rik	2.02572
Rbbp7	1.57366		Tro	22.4694					Dkc1	2.05163
C330007P06Rik	1.58078		Cask	24.0894					Ribc1	2.09098
Prps2	1.58323		Bgn	26.4373					Gspt2	2.312
Armcx5	1.60539		Srpx2	32.6173					Enox2	2.35811
Kif4	1.61011		Syn1	34.1857					Nkrf	2.36002
Slc25a14	1.63502		Dock11	42.7415					Timm8a1	2.41205
Las1l	1.64139		Timp1	49.2222					Renbp	2.47391
Mamld1	1.64874		Mid1ip1	51.5683					Atp6ap2	2.5372
Avpr2	1.64987		Itm2a	59.5953					Tmlhe	2.61902
Pou3f4	1.66603		Tlr13	64.4063					Ar	2.83478
Stard8	1.67687		Gpm6b	98.3224					Syp	3.43283
Vsig4	1.69644		Ubqln2	107.251					Piga	3.52381
Tbc1d25	1.70274		Rnf128	161.747					Tsr2	3.65144
Gdi1	1.70287		Klhl13	165.222					BC022960	3.79357
Utp14a	1.73729		Hs6st2	530.986					Opn1mw	3.95902
Mcts1	1.74071								Gla	4.36596
Gemin8	1.75599								2010204K13Rik	4.56108
Plp2	1.75857								Fam122b	5.05293
Ocrl	1.76535								Nxf2	6.84954
Ctps2	1.81845								F9	6.90317
Ube2a	1.82367								Lonrf3	11.1141
Bcap31	1.82632								Capn6	12.9106
Ptchd1	1.82991								Slc7a3	13.4017
Pqbp1	1.84891								1110059M19Rik	32.5055
Acot9	1.85267								Glod5	143.344
Wdr44	1.85717								3830417A13Rik	195.383
Gprasp1	1.86069
1110012L19Rik	1.88201
Arr3	1.88519
Armcx1	1.8888
Trappc2	1.89113
Rnf113a1	1.90336
Prkx	1.90512
Zrsr2	1.95045
Psmd10	1.95091
Tbc1d8b	1.9652
Snx12	1.97082
Nono	1.97937
Fgd1	1.98019
Spin4	2.0007
1600025M17Rik	2.00967
Eif2s3x	2.01821
Mbnl3	2.02353
A630033H20Rik	2.04093
Wdr45	2.05232
Smarca1	2.08135
Was	2.0857
Phf8	2.11163
Dach2	2.1238
Maged1	2.13177
Pdk3	2.17313
Ofd1	2.18286
Uba1	2.20185
Cxcr3	2.21235
Brwd3	2.21397
Otud5	2.26033
Rbm3	2.26354
Gnl3l	2.27451
Bmx	2.38827
Lage3	2.40741
Trex2	2.46181
Phka1	2.52891
Pja1	2.59326
Nsdhl	2.61287
Mum1l1	2.66767
5730416F02Rik	2.67023
Sh3bgrl	2.67277
Med14	2.74261
Acsl4	2.76642
Taz	2.83281
Ubl4	2.8367
Tcfe3	2.84143
Slc10a3	2.89838
Trmt2b	2.91513
Pir	2.92075
Bcor	2.9945
Prrg3	3.02656
Emd	3.06141
Maged2	3.08901
Dlg3	3.10489
Figf	3.11473
Pgrmc1	3.13989
Chm	3.16048
5530601H04Rik	3.17871
Il13ra2	3.18801
Dynlt3	3.23045
Hnrnph2	3.27087
G6pdx	3.36869
Zc4h2	3.38612
Pcyt1b	3.39928
Ikbkg	3.43355
Ap1s2	3.50086
Zdhhc9	3.6323
Pnck	3.8637
Mospd2	4.20204
Pcdh19	4.31872
Bcorl1	4.37989
Mid1	4.4889
1700014N06Rik	4.67618
Efnb1	5.19384
Suv39h1	5.41737
Msn	5.42845
Tbl1x	5.45948
Cfp	6.05345
Ccdc120	7.54092
Tlr7	7.65527
Pls3	7.71762
Wbp5	7.9213
Armcx2	8.38857
Heph	8.47714
Atp7a	8.75264
Rp2h	9.6449
Clcn5	10.0273
Ngfrap1	10.0529
Diap2	10.3049
Tceal8	10.6575
Bex1	10.8179
Prrg1	10.8642
Armcx6	11.4731
Col4a5	11.5528
Cd99l2	11.736
Fgf13	12.6388
Flna	14.1281
Amot	20.3941
Tro	22.4694
Cask	24.0894
Bgn	26.4373
Srpx2	32.6173
Syn1	34.1857
Dock11	42.7415
Timp1	49.2222
Mid1ip1	51.5683
Itm2a	59.5953
Tlr13	64.4063
Gpm6b	98.3224
Ubqln2	107.251
Rnf128	161.747
Klhl13	165.222
Hs6st2	530.986

## Sheet: TC5 vs stem
up>1(178)			up>2(58)			up>5(21)			down>1(157)			down>2(54)			down>5(9)			down>10(3)			up top5			down top5
S_up1	f_up1		S_up2	f_up2		S_up5	f_up5		S_down1	f_down1(154)		S_down2	f_down2		S_down5	f_down5		S_down10	f_down10		Symbol	stem		Symbol	stem
Kcnd1	1.0115		3830417A13Rik	2.02307		Mbnl3	6.05904		Sh3kbp1	1.00082		Apln	2.0082		Ogt	5.10236		Usp11	10.1122		Klhl13	110.719		Gdpd2	78.2345
Abcd1	1.01202		Acot9	2.02616		Suv39h1	6.21462		Morc4	1.0026		Renbp	2.01051		BC022960	6.00374		Slc7a3	17.8817		Efnb1	58.3523		Slc7a3	17.8817
Gla	1.01663		Mamld1	2.04822		Gspt2	6.21842		G6pdx	1.01038		Med12	2.02657		2900056M20Rik	6.13462		Gdpd2	78.2345		Heph	49.2273		Usp11	10.1122
Gemin8	1.02498		Gm715	2.06884		1700014N06Rik	6.41768		Gdi1	1.01156		Lamp2	2.06844		Eda	7.11309					Tlr13	44.9995		Nxf2	7.55008
Syap1	1.03671		Slc10a3	2.08264		Syn1	7.5151		Acsl4	1.0118		Atp6ap2	2.07869		F9	7.28957					Itm2a	26.5209		F9	7.28957
Timm17b	1.03686		Tbl1x	2.10883		Cfp	7.53311		Yipf6	1.01978		Zrsr2	2.12333		Nxf2	7.55008
Tbc1d25	1.03926		Shroom4	2.11148		Gab3	7.78237		Pqbp1	1.03044		Taf1	2.13386		Usp11	10.1122
Bcor	1.04633		Gnl3l	2.1177		Atp7a	8.45036		Mcts1	1.03743		4930480E11Rik	2.13553		Slc7a3	17.8817
Ssr4	1.04985		1600025M17Rik	2.13938		Ngfrap1	8.98324		Mospd1	1.04321		Chic1	2.1633		Gdpd2	78.2345
Emd	1.04997		Wdr44	2.15222		Amot	10.2833		Snx12	1.04418		Atrx	2.16624
Obp1a	1.05025		Ebp	2.1706		Col4a5	10.4687		Ndufb11	1.05189		Rpl36a	2.26688
Ndufa1	1.06223		Diap2	2.21221		Fgf13	11.0752		Fundc2	1.05535		Sh3bgrl	2.28463
Glra4	1.06619		Brwd3	2.26819		Cd99l2	11.2542		Fam122b	1.07551		Mecp2	2.3512
Fundc1	1.07217		Bmx	2.32422		Bex1	12.3779		Ofd1	1.08464		Nkrf	2.38433
Htr2c	1.08014		Wdr45	2.35063		Rnf128	13.5868		2610030H06Rik	1.08531		Prrg3	2.38877
Nxt2	1.08839		Was	2.40772		Srpx2	20.6595		Prdx4	1.10175		Cenpi	2.43101
Pabpc5	1.09755		Trex2	2.41761		Itm2a	26.5209		Ubl4	1.10276		Gprasp1	2.44399
Zcchc13	1.09965		5730416F02Rik	2.43734		Tlr13	44.9995		Prps2	1.10373		Tmem164	2.44974
Armcx3	1.10246		Prickle3	2.45859		Heph	49.2273		Morf4l2	1.10409		Zfp280c	2.45857
Glod5	1.11088		Hmgb3	2.51639		Efnb1	58.3523		Kcne1l	1.10694		Spin4	2.46954
Elk1	1.12716		Slc9a6	2.53437		Klhl13	110.719		Gpkow	1.10854		Igbp1	2.4945
Utp14a	1.12956		Timp1	2.56512					2610029G23Rik	1.11352		Mtm1	2.52124
BC023829	1.13647		Phf8	2.62001					Rhox9	1.12011		Thoc2	2.53534
Maged1	1.138		Ar	2.90606					Gpr165	1.12854		Dlg3	2.54169
Arhgap4	1.14437		Plp2	2.97362					Hdac6	1.13021		Zmym3	2.57416
Avpr2	1.14626		Pir	3.0225					Armcx5	1.13341		Nsdhl	2.57532
Tcfe3	1.15259		Pfkfb1	3.09929					Med14	1.14829		Kif4	2.58815
Pcyt1b	1.15925		Wbp5	3.16876					Ocrl	1.15062		Pdzd4	2.63988
Magix	1.16232		Rbmx	3.31062					Hccs	1.15174		Il13ra2	2.66159
Pcsk1n	1.16332		Mum1l1	3.65279					Brcc3	1.15328		Cited1	2.73069
Uba1	1.1636		Il2rg	3.95891					Pdha1	1.15561		Ppp1r3f	2.93404
Pja1	1.16394		Stard8	3.97069					Tro	1.16599		Syp	2.94485
C330007P06Rik	1.16653		Rs1	3.98192					Apool	1.17299		Maoa	3.08385
Idh3g	1.16862		Ccdc120	4.1516					2210013O21Rik	1.18255		Timm8a1	3.11943
Trmt2b	1.17178		Dnase1l1	4.47564					Upf3b	1.2006		Piga	3.15606
Phka2	1.17988		Pnck	4.49768					Hcfc1	1.20141		Tsr2	3.22381
1700018G05Rik	1.18534		Tlr7	4.98755					Cul4b	1.20222		Figf	3.36729
Gjb1	1.19418		Mbnl3	6.05904					Ubqln2	1.20941		Prrg1	3.49886
Fancb	1.19561		Suv39h1	6.21462					Mtcp1	1.2119		Dkc1	3.58091
Las1l	1.21058		Gspt2	6.21842					Ddx3x	1.21382		Opn1mw	3.76913
Wdr13	1.22656		1700014N06Rik	6.41768					Slitrk4	1.21695		Tmlhe	3.80334
Apex2	1.22856		Syn1	7.5151					5530601H04Rik	1.24433		Cstf2	4.06885
Plp1	1.23309		Cfp	7.53311					Pdzd11	1.24449		Tsc22d3	4.30009
Smarca1	1.24085		Gab3	7.78237					Armcx1	1.24785		Ddx26b	4.39068
Lage3	1.24384		Atp7a	8.45036					Huwe1	1.25302		Lonrf3	4.69846
Slc6a8	1.25565		Ngfrap1	8.98324					Uxt	1.27066		Ogt	5.10236
Ids	1.26272		Amot	10.2833					1500032P08Rik	1.27588		BC022960	6.00374
Bcorl1	1.27421		Col4a5	10.4687					1810030O07Rik	1.28304		2900056M20Rik	6.13462
Otud5	1.2869		Fgf13	11.0752					Smc1a	1.28599		Eda	7.11309
2900054C01Rik	1.29672		Cd99l2	11.2542					Gripap1	1.29063		F9	7.28957
Slc25a5	1.3057		Bex1	12.3779					Pola1	1.30154		Nxf2	7.55008
Rab33a	1.30676		Rnf128	13.5868					Rnf113a1	1.31135		Usp11	10.1122
Ophn1	1.30817		Srpx2	20.6595					A830080D01Rik	1.31187		Slc7a3	17.8817
Slc35a2	1.31294		Itm2a	26.5209					Armcx2	1.32774		Gdpd2	78.2345
Ap1s2	1.3137		Tlr13	44.9995					Phka1	1.34257
Ube2a	1.3162		Heph	49.2273					Taf7l	1.36096
Eif2s3x	1.31734		Efnb1	58.3523					Pin4	1.37628
Rpgr	1.32267		Klhl13	110.719					Dach2	1.3869
Foxp3	1.32949								Rps6ka3	1.39305
6720401G13Rik	1.33358								Zbtb33	1.40516
Hs6st2	1.34921								Rbbp7	1.43282
1600014K23Rik	1.35008								Drp2	1.43446
Tmem29	1.35779								Vbp1	1.44239
Gm9	1.35996								Aifm1	1.4744
Trappc2	1.36056								1110012L19Rik	1.47901
Dynlt3	1.37228								Abcb7	1.5016
Mtmr1	1.37387								Dock11	1.5035
Ptchd1	1.37525								Hsd17b10	1.50429
L1cam	1.38807								A630033H20Rik	1.50842
Zc4h2	1.39214								Capn6	1.50948
Ikbkg	1.40855								Zfp449	1.52005
1110059M19Rik	1.41131								Rab9	1.52795
Pcdh11x	1.4211								Rbm10	1.53731
Maged2	1.42393								Zfx	1.53815
Cetn2	1.44338								Atp11c	1.55286
1700045I19Rik	1.44957								Phf6	1.55451
Klhl15	1.45578								Nono	1.55684
Araf	1.46562								Gyk	1.59426
Fgd1	1.46607								Ftsj1	1.61987
Zdhhc9	1.47478								4732460I02Rik	1.62845
Alg13	1.47671								Iqsec2	1.68033
Psmd10	1.47924								Cask	1.68896
Rbm3	1.48849								BC065397	1.69115
Atp6ap1	1.52085								Pcdh19	1.69136
Prkx	1.54619								Irak1	1.6973
C1galt1c1	1.54841								Hnrnph2	1.7001
Armcx6	1.55645								Taz	1.70045
Pou3f4	1.56232								Fmr1	1.71075
Pdk3	1.56374								2610002M06Rik	1.71714
Tlr8	1.56941								2010204K13Rik	1.74018
Pls3	1.6008								Porcn	1.77504
Igsf1	1.61109								Hdac8	1.78501
Chm	1.61642								Sms	1.79296
Tbc1d8b	1.63649								Ctps2	1.83267
Mid1ip1	1.64159								Mbtps2	1.84558
Cxcr3	1.64283								Rbmx2	1.85103
Ribc1	1.64754								Atf1	1.86097
Nxf7	1.65569								Prps1	1.8695
Vsig4	1.66308								Usp9x	1.8696
Pgrmc1	1.67576								Plxna3	1.91315
Scml2	1.67755								Col4a6	1.94229
Dcx	1.68145								Zfp275	1.96799
Rp2h	1.69101								Stag2	1.98431
Mospd2	1.69882								Apln	2.0082
Enox2	1.7255								Renbp	2.01051
Bcap31	1.74952								Med12	2.02657
Bgn	1.77535								Lamp2	2.06844
Plxnb3	1.7902								Atp6ap2	2.07869
Rab9b	1.79196								Zrsr2	2.12333
Htatsf1	1.7935								Taf1	2.13386
Tceal8	1.79876								4930480E11Rik	2.13553
Flna	1.81882								Chic1	2.1633
Mpp1	1.82069								Atrx	2.16624
Msn	1.82984								Rpl36a	2.26688
Gpm6b	1.82993								Sh3bgrl	2.28463
Clcn5	1.86414								Mecp2	2.3512
Mid1	1.89986								Nkrf	2.38433
Arhgef6	1.92018								Prrg3	2.38877
Arr3	1.96877								Cenpi	2.43101
Slc25a14	1.99852								Gprasp1	2.44399
3830417A13Rik	2.02307								Tmem164	2.44974
Acot9	2.02616								Zfp280c	2.45857
Mamld1	2.04822								Spin4	2.46954
Gm715	2.06884								Igbp1	2.4945
Slc10a3	2.08264								Mtm1	2.52124
Tbl1x	2.10883								Thoc2	2.53534
Shroom4	2.11148								Dlg3	2.54169
Gnl3l	2.1177								Zmym3	2.57416
1600025M17Rik	2.13938								Nsdhl	2.57532
Wdr44	2.15222								Kif4	2.58815
Ebp	2.1706								Pdzd4	2.63988
Diap2	2.21221								Il13ra2	2.66159
Brwd3	2.26819								Cited1	2.73069
Bmx	2.32422								Ppp1r3f	2.93404
Wdr45	2.35063								Syp	2.94485
Was	2.40772								Maoa	3.08385
Trex2	2.41761								Timm8a1	3.11943
5730416F02Rik	2.43734								Piga	3.15606
Prickle3	2.45859								Tsr2	3.22381
Hmgb3	2.51639								Figf	3.36729
Slc9a6	2.53437								Prrg1	3.49886
Timp1	2.56512								Dkc1	3.58091
Phf8	2.62001								Opn1mw	3.76913
Ar	2.90606								Tmlhe	3.80334
Plp2	2.97362								Cstf2	4.06885
Pir	3.0225								Tsc22d3	4.30009
Pfkfb1	3.09929								Ddx26b	4.39068
Wbp5	3.16876								Lonrf3	4.69846
Rbmx	3.31062								Ogt	5.10236
Mum1l1	3.65279								BC022960	6.00374
Il2rg	3.95891								2900056M20Rik	6.13462
Stard8	3.97069								Eda	7.11309
Rs1	3.98192								F9	7.28957
Ccdc120	4.1516								Nxf2	7.55008
Dnase1l1	4.47564								Usp11	10.1122
Pnck	4.49768								Slc7a3	17.8817
Tlr7	4.98755								Gdpd2	78.2345
Mbnl3	6.05904
Suv39h1	6.21462
Gspt2	6.21842
1700014N06Rik	6.41768
Syn1	7.5151
Cfp	7.53311
Gab3	7.78237
Atp7a	8.45036
Ngfrap1	8.98324
Amot	10.2833
Col4a5	10.4687
Fgf13	11.0752
Cd99l2	11.2542
Bex1	12.3779
Rnf128	13.5868
Srpx2	20.6595
Itm2a	26.5209
Tlr13	44.9995
Heph	49.2273
Efnb1	58.3523
Klhl13	110.719
Mrpl44	1.61924
Mrps14	1.31993
Mrps9	1.40424
Mterfd2	2.81056
Mybl1	1.07406
Myeov2	2.03579
Myoc	1.32215
Nab1	1.15955
Nav1	1.21696
Nbeal1	2.73479
Ncoa2	1.48258
Ncstn	1.05001
Ndufa10	3.56709
Ndufb3	2.0571
Ndufs1	1.79498
Ndufs2	3.31259
Nek7	1.50378
Nenf	1.82894
Neu2	2.03071
Nhej1	3.50067
Nhlh1	1.1389
Nif3l1	1.68615
Nit1	5.84319
Nme7	2.00081
Nos1ap	1.40161
Nphs2	1.19898
Nuak2	5.97282
Nucks1	2.40355
Nvl	2.099
Obfc2a	1.18655
Olfml2b	3.14514
Opn3	1.61161
Ormdl1	1.82071
Osgepl1	1.25381
Otos	2.90036
Pam	1.9828
Pappa2	1.02403
Pard3b	1.28185
Pask	1.47461
Pbx1	2.66981
Pdcd1	1.70407
Pdcl3	4.38108
Pde6d	1.10053
Pea15a	3.62682
Per2	1.57488
Pex19	1.69713
Pfkfb2	2.22435
Phf3	1.27266
Phlda3	13.4413
Pigc	1.49561
Pign	1.18542
Pkhd1	1.18044
Plxna2	3.51462
Pms1	1.36191
Pnkd	2.49491
Pou2f1	1.74699
Ppfia4	1.1612
Ppil3	2.73383
Ppox	1.66434
Ppp1r7	2.95433
Prdx6	3.42894
Prkag3	3.04835
Psen2	4.03911
Psmd1	2.73489
Ptp4a1	2.47528
Ptpn14	2.919
Ptpn18	12.5261
Ptprc	3.83549
Ptprn	1.47238
Pycr2	1.34344
Qsox1	3.44409
Rab17	4.85675
Rab3gap1	1.94562
Rab3gap2	1.98045
Rab7l1	5.07054
Rabif	1.95862
Ralb	5.23251
Ramp1	1.29592
Rasal2	1.41563
Rassf5	1.5273
Rc3h1	2.66054
Rcor3	1.81669
Rcsd1	15.2303
Rd3	1.01891
Rdh10	17.4594
Rftn2	8.70165
Rfwd2	1.25433
Rgl1	1.75457
Rgs16	21.5973
Rgs4	9.14998
Rgs7	1.78323
Rgs8	1.29654
Rhbdd1	1.54301
Rnf149	2.44707
Rnf25	2.62787
Rnpep	2.06435
Rnpepl1	3.71746
Rpl31	1.09494
Sccpdh	1.83057
Scly	3.66663
Scyl3	1.36013
Sdhc	1.85562
Sdpr	2.42867
Sec16b	1.99565
Sell	2.18797
Selp	5.65835
Serpinb8	1.14446
Serpinc1	1.11138
Sft2d2	3.08212
Sgk3	2.6948
Sh3bp4	1.56614
Shisa4	2.35679
Slamf9	6.05131
Slc16a14	1.1927
Slc19a2	6.02117
Slc19a3	1.5694
Slc23a3	21.0106
Slc30a1	2.44384
Slc35f5	2.1465
Slc40a1	5.63093
Slc4a3	2.8272
Smarcal1	2.24391
Smg7	1.73277
Smyd2	1.16902
Smyd3	1.31995
Sned1	3.16767
Snrpe	1.4351
Soat1	2.29731
Sox13	1.04258
Sox17	4.44366
Sp100	1.87298
Spata3	1.41141
Spna1	1.18547
Srgap2	1.61857
Srp9	2.07317
Stau2	1.00446
Stk11ip	2.94098
Stk16	2.93314
Stk17b	3.51285
Stk25	7.86894
Stx6	1.18221
Sulf1	8.22767
Sumo1	1.93327
Tagln2	8.37049
Tatdn3	1.82294
Tceb1	1.32277
Tcfcp2l1	16.3807
Tfb2m	1.56932
Tgfbrap1	1.21767
Thap4	1.12538
Timm17a	4.8506
Tiprl	1.3564
Tmbim1	5.25946
Tmcc2	2.56717
Tmem14a	4.08581
Tmem177	1.00229
Tmem183a	2.17108
Tmem185b	2.67343
Tmem206	1.32354
Tmem63a	2.94427
Tmem81	1.115
Tmem9	1.37296
Tnfrsf11a	3.77443
Tnp1	1.32982
Tnr	1.53638
Tns1	25.9983
Tomm40l	4.81033
Tor1aip1	2.20717
Tor1aip2	2.82773
Tpp2	3.33471
Tpr	1.45949
Traf5	1.7685
Trak2	3.0876
Tram2	1.31177
Trove2	1.19995
Tsen15	1.21206
Tsga10	1.39744
Tsn	1.68813
Ttll4	1.95943
Tuba4a	9.90611
Twist2	4.71471
Txndc9	1.74359
Ube2f	3.25181
Uchl5	1.23529
Uck2	1.55821
Ufc1	1.96442
Uhmk1	7.18975
Unc50	1.82126
Usf1	1.06246
Usp37	1.62979
Usp40	1.59484
Uxs1	2.24137
Vps4b	2.05657
Wdfy1	1.67828
Wdr12	1.47996
Wdr26	2.34163
Xpr1	1.80696
Xrcc5	1.16194
Yod1	1.56371
Zap70	1.0337
Zbtb41	1.71041
Zc3h11a	2.20985
Zcchc2	1.24675
Zfand2b	2.4139
Zfp142	1.67574
Zfp238	1.3763
Zranb3	1.59842

[truncated: 12 more sheets: TC5 vs ATII, TC5 vs CDBL, TC5 vs CD8LL, TC5 vs basal cell, TC5 vs duct cell, TCs vs stem, TCs vs fibro, TCs vs ATII, TCs vs CD8BL, TCs vs CD8LL, TCs vs basal cell, TCs vs duct cell]
